# Supplementary material for: A system-wide network reconstruction of gene regulation and metabolism in Escherichia coli
Source: PLoS Comput Biol. 2019 May 3;15(5):e1006962. doi: 10.1371/journal.pcbi.1006962 (PMC6519848; doi:10.1371/journal.pcbi.1006962)
Supplement: S1 File — The fully annotated integrative reconstruction of E. coli’s metabolic and regulatory processes is provided as a graph representation. (XML) [file pcbi.1006962.s002.xml]

<?xml version="1.0" encoding="UTF-8"?>
<graphml xmlns="http://graphml.graphdrawing.org/xmlns"
         xmlns:xsi="http://www.w3.org/2001/XMLSchema-instance"
         xsi:schemaLocation="http://graphml.graphdrawing.org/xmlns http://graphml.graphdrawing.org/xmlns/1.0/graphml.xsd">

  <!-- property keys -->
  <key id="key0" for="edge" attr.name="ID" attr.type="string" />
  <key id="key1" for="node" attr.name="ID" attr.type="string" />
  <key id="key2" for="node" attr.name="affiliation" attr.type="int" />
  <key id="key3" for="node" attr.name="compartment" attr.type="string" />
  <key id="key4" for="node" attr.name="covert" attr.type="string" />
  <key id="key5" for="node" attr.name="metabolic" attr.type="int" />
  <key id="key6" for="node" attr.name="name" attr.type="string" />
  <key id="key7" for="edge" attr.name="name" attr.type="string" />
  <key id="key8" for="edge" attr.name="stoich" attr.type="int" />
  <key id="key9" for="node" attr.name="type" attr.type="string" />
  <key id="key10" for="edge" attr.name="type" attr.type="string" />
  <key id="key11" for="node" attr.name="uniqueID" attr.type="string" />

  <graph id="G" edgedefault="directed" parse.nodeids="canonical" parse.edgeids="canonical" parse.order="nodesfirst">

   <!-- graph properties -->

   <!-- vertices -->
    <node id="n0">
      <data key="key1">1.1.1.127-RXN</data>
      <data key="key2">1</data>
      <data key="key4">-</data>
      <data key="key5">1</data>
      <data key="key6">1.1.1.127</data>
      <data key="key9">reaction</data>
      <data key="key11">1.1.1.127-RXN_f</data>
    </node>
    <node id="n1">
      <data key="key1">1.1.1.127-RXN</data>
      <data key="key2">1</data>
      <data key="key4">-</data>
      <data key="key5">1</data>
      <data key="key6">1.1.1.127</data>
      <data key="key9">reaction</data>
      <data key="key11">1.1.1.127-RXN_r</data>
    </node>
    <node id="n2">
      <data key="key1">1.1.1.215-RXN</data>
      <data key="key2">1</data>
      <data key="key4">2DGLCNRy</data>
      <data key="key5">1</data>
      <data key="key6">1.1.1.215</data>
      <data key="key9">reaction</data>
      <data key="key11">1.1.1.215-RXN</data>
    </node>
    <node id="n3">
      <data key="key1">1.1.1.251-RXN</data>
      <data key="key2">1</data>
      <data key="key4">-</data>
      <data key="key5">1</data>
      <data key="key6">1.1.1.251</data>
      <data key="key9">reaction</data>
      <data key="key11">1.1.1.251-RXN_f</data>
    </node>
    <node id="n4">
      <data key="key1">1.1.1.251-RXN</data>
      <data key="key2">1</data>
      <data key="key4">-</data>
      <data key="key5">1</data>
      <data key="key6">1.1.1.251</data>
      <data key="key9">reaction</data>
      <data key="key11">1.1.1.251-RXN_r</data>
    </node>
    <node id="n5">
      <data key="key1">1.1.1.262-RXN</data>
      <data key="key2">1</data>
      <data key="key4">-</data>
      <data key="key5">1</data>
      <data key="key9">reaction</data>
      <data key="key11">1.1.1.262-RXN_f</data>
    </node>
    <node id="n6">
      <data key="key1">1.1.1.262-RXN</data>
      <data key="key2">1</data>
      <data key="key4">-</data>
      <data key="key5">1</data>
      <data key="key9">reaction</data>
      <data key="key11">1.1.1.262-RXN_r</data>
    </node>
    <node id="n7">
      <data key="key1">1.1.1.264-RXN</data>
      <data key="key2">1</data>
      <data key="key4">IDOND</data>
      <data key="key5">1</data>
      <data key="key6">1.1.1.264</data>
      <data key="key9">reaction</data>
      <data key="key11">1.1.1.264-RXN_1</data>
    </node>
    <node id="n8">
      <data key="key1">1.1.1.264-RXN</data>
      <data key="key2">1</data>
      <data key="key4">IDOND</data>
      <data key="key5">1</data>
      <data key="key6">1.1.1.264</data>
      <data key="key9">reaction</data>
      <data key="key11">1.1.1.264-RXN_2</data>
    </node>
    <node id="n9">
      <data key="key1">1.1.1.271-RXN</data>
      <data key="key2">1</data>
      <data key="key4">-</data>
      <data key="key5">1</data>
      <data key="key6">1.1.1.271</data>
      <data key="key9">reaction</data>
      <data key="key11">1.1.1.271-RXN</data>
    </node>
    <node id="n10">
      <data key="key1">1.1.1.274-RXN</data>
      <data key="key2">1</data>
      <data key="key4">-</data>
      <data key="key5">1</data>
      <data key="key6">1.1.1.274</data>
      <data key="key9">reaction</data>
      <data key="key11">1.1.1.274-RXN</data>
    </node>
    <node id="n11">
      <data key="key1">1.1.1.39-RXN</data>
      <data key="key2">1</data>
      <data key="key4">ME1</data>
      <data key="key5">1</data>
      <data key="key6">1.1.1.38,1.1.1.39</data>
      <data key="key9">reaction</data>
      <data key="key11">1.1.1.39-RXN</data>
    </node>
    <node id="n12">
      <data key="key1">1.1.1.83-RXN</data>
      <data key="key2">1</data>
      <data key="key4">-</data>
      <data key="key5">1</data>
      <data key="key6">1.1.1.83</data>
      <data key="key9">reaction</data>
      <data key="key11">1.1.1.83-RXN</data>
    </node>
    <node id="n13">
      <data key="key1">1.13.11.16-RXN</data>
      <data key="key2">1</data>
      <data key="key4">HPPPNDO</data>
      <data key="key5">1</data>
      <data key="key6">1.13.11.16</data>
      <data key="key9">reaction</data>
      <data key="key11">1.13.11.16-RXN</data>
    </node>
    <node id="n14">
      <data key="key1">1.2.99.7-RXN</data>
      <data key="key2">1</data>
      <data key="key4">-</data>
      <data key="key5">1</data>
      <data key="key6">1.2.99.7</data>
      <data key="key9">reaction</data>
      <data key="key11">1.2.99.7-RXN</data>
    </node>
    <node id="n15">
      <data key="key1">1.5.1.20-RXN</data>
      <data key="key2">1</data>
      <data key="key4">MTHFR2</data>
      <data key="key5">1</data>
      <data key="key6">1.5.1.20</data>
      <data key="key9">reaction</data>
      <data key="key11">1.5.1.20-RXN_1</data>
    </node>
    <node id="n16">
      <data key="key1">1.5.1.20-RXN</data>
      <data key="key2">1</data>
      <data key="key4">MTHFR2</data>
      <data key="key5">1</data>
      <data key="key6">1.5.1.20</data>
      <data key="key9">reaction</data>
      <data key="key11">1.5.1.20-RXN_2</data>
    </node>
    <node id="n17">
      <data key="key1">1.5.1.20-RXN</data>
      <data key="key2">1</data>
      <data key="key4">MTHFR2</data>
      <data key="key5">1</data>
      <data key="key6">1.5.1.20</data>
      <data key="key9">reaction</data>
      <data key="key11">1.5.1.20-RXN_3</data>
    </node>
    <node id="n18">
      <data key="key1">1.5.1.20-RXN</data>
      <data key="key2">1</data>
      <data key="key4">MTHFR2</data>
      <data key="key5">1</data>
      <data key="key6">1.5.1.20</data>
      <data key="key9">reaction</data>
      <data key="key11">1.5.1.20-RXN_4</data>
    </node>
    <node id="n19">
      <data key="key1">1.8.4.13-RXN</data>
      <data key="key2">0</data>
      <data key="key4">-</data>
      <data key="key5">1</data>
      <data key="key6">1.8.4.13</data>
      <data key="key9">reaction</data>
      <data key="key11">1.8.4.13-RXN_1</data>
    </node>
    <node id="n20">
      <data key="key1">1.8.4.13-RXN</data>
      <data key="key2">0</data>
      <data key="key4">-</data>
      <data key="key5">1</data>
      <data key="key6">1.8.4.13</data>
      <data key="key9">reaction</data>
      <data key="key11">1.8.4.13-RXN_2</data>
    </node>
    <node id="n21">
      <data key="key1">1.8.4.13-RXN</data>
      <data key="key2">0</data>
      <data key="key4">-</data>
      <data key="key5">1</data>
      <data key="key6">1.8.4.13</data>
      <data key="key9">reaction</data>
      <data key="key11">1.8.4.13-RXN_3</data>
    </node>
    <node id="n22">
      <data key="key1">1.8.4.13-RXN</data>
      <data key="key2">0</data>
      <data key="key4">-</data>
      <data key="key5">1</data>
      <data key="key6">1.8.4.13</data>
      <data key="key9">reaction</data>
      <data key="key11">1.8.4.13-RXN_4</data>
    </node>
    <node id="n23">
      <data key="key1">1.8.4.14-RXN</data>
      <data key="key2">0</data>
      <data key="key4">-</data>
      <data key="key5">1</data>
      <data key="key6">1.8.4.14</data>
      <data key="key9">reaction</data>
      <data key="key11">1.8.4.14-RXN_1</data>
    </node>
    <node id="n24">
      <data key="key1">1.8.4.14-RXN</data>
      <data key="key2">0</data>
      <data key="key4">-</data>
      <data key="key5">1</data>
      <data key="key6">1.8.4.14</data>
      <data key="key9">reaction</data>
      <data key="key11">1.8.4.14-RXN_2</data>
    </node>
    <node id="n25">
      <data key="key1">1.8.4.14-RXN</data>
      <data key="key2">0</data>
      <data key="key4">-</data>
      <data key="key5">1</data>
      <data key="key6">1.8.4.14</data>
      <data key="key9">reaction</data>
      <data key="key11">1.8.4.14-RXN_3</data>
    </node>
    <node id="n26">
      <data key="key1">1.8.4.14-RXN</data>
      <data key="key2">0</data>
      <data key="key4">-</data>
      <data key="key5">1</data>
      <data key="key6">1.8.4.14</data>
      <data key="key9">reaction</data>
      <data key="key11">1.8.4.14-RXN_4</data>
    </node>
    <node id="n27">
      <data key="key1">1.8.4.4-RXN</data>
      <data key="key2">1</data>
      <data key="key4">-</data>
      <data key="key5">1</data>
      <data key="key6">1.8.4.4</data>
      <data key="key9">reaction</data>
      <data key="key11">1.8.4.4-RXN</data>
    </node>
    <node id="n28">
      <data key="key1">1.8.4.8-RXN</data>
      <data key="key2">0</data>
      <data key="key4">PAPSR</data>
      <data key="key5">1</data>
      <data key="key6">1.8.4.8</data>
      <data key="key9">reaction</data>
      <data key="key11">1.8.4.8-RXN_1</data>
    </node>
    <node id="n29">
      <data key="key1">1.8.4.8-RXN</data>
      <data key="key2">0</data>
      <data key="key4">PAPSR</data>
      <data key="key5">1</data>
      <data key="key6">1.8.4.8</data>
      <data key="key9">reaction</data>
      <data key="key11">1.8.4.8-RXN_2</data>
    </node>
    <node id="n30">
      <data key="key1">1.97.1.4-A-RXN</data>
      <data key="key2">0</data>
      <data key="key4">-</data>
      <data key="key5">1</data>
      <data key="key6">1.97.1.4</data>
      <data key="key9">reaction</data>
      <data key="key11">1.97.1.4-A-RXN</data>
    </node>
    <node id="n31">
      <data key="key1">1PFRUCTPHOSN-RXN</data>
      <data key="key2">1</data>
      <data key="key4">FRUK</data>
      <data key="key5">1</data>
      <data key="key6">2.7.1.56</data>
      <data key="key9">reaction</data>
      <data key="key11">1PFRUCTPHOSN-RXN</data>
    </node>
    <node id="n32">
      <data key="key1">1TRANSKETO-RXN</data>
      <data key="key2">1</data>
      <data key="key4">TKT1</data>
      <data key="key5">1</data>
      <data key="key6">2.2.1.1</data>
      <data key="key9">reaction</data>
      <data key="key11">1TRANSKETO-RXN_f_1</data>
    </node>
    <node id="n33">
      <data key="key1">1TRANSKETO-RXN</data>
      <data key="key2">1</data>
      <data key="key4">TKT1</data>
      <data key="key5">1</data>
      <data key="key6">2.2.1.1</data>
      <data key="key9">reaction</data>
      <data key="key11">1TRANSKETO-RXN_f_2</data>
    </node>
    <node id="n34">
      <data key="key1">1TRANSKETO-RXN</data>
      <data key="key2">1</data>
      <data key="key4">TKT1</data>
      <data key="key5">1</data>
      <data key="key6">2.2.1.1</data>
      <data key="key9">reaction</data>
      <data key="key11">1TRANSKETO-RXN_r_1</data>
    </node>
    <node id="n35">
      <data key="key1">1TRANSKETO-RXN</data>
      <data key="key2">1</data>
      <data key="key4">TKT1</data>
      <data key="key5">1</data>
      <data key="key6">2.2.1.1</data>
      <data key="key9">reaction</data>
      <data key="key11">1TRANSKETO-RXN_r_2</data>
    </node>
    <node id="n36">
      <data key="key1">2-DEHYDROPANTOATE-REDUCT-RXN</data>
      <data key="key2">1</data>
      <data key="key4">DPR</data>
      <data key="key5">1</data>
      <data key="key6">1.1.1.169</data>
      <data key="key9">reaction</data>
      <data key="key11">2-DEHYDROPANTOATE-REDUCT-RXN_1</data>
    </node>
    <node id="n37">
      <data key="key1">2-DEHYDROPANTOATE-REDUCT-RXN</data>
      <data key="key2">1</data>
      <data key="key4">DPR</data>
      <data key="key5">1</data>
      <data key="key6">1.1.1.169</data>
      <data key="key9">reaction</data>
      <data key="key11">2-DEHYDROPANTOATE-REDUCT-RXN_2</data>
    </node>
    <node id="n38">
      <data key="key1">2-ISOPROPYLMALATESYN-RXN</data>
      <data key="key2">1</data>
      <data key="key4">IPPS</data>
      <data key="key5">1</data>
      <data key="key6">2.3.3.13</data>
      <data key="key9">reaction</data>
      <data key="key11">2-ISOPROPYLMALATESYN-RXN</data>
    </node>
    <node id="n39">
      <data key="key1">2-METHYLCITRATE-DEHYDRATASE-RXN</data>
      <data key="key2">1</data>
      <data key="key4">MCITD</data>
      <data key="key5">1</data>
      <data key="key6">4.2.1.79</data>
      <data key="key9">reaction</data>
      <data key="key11">2-METHYLCITRATE-DEHYDRATASE-RXN</data>
    </node>
    <node id="n40">
      <data key="key1">2-METHYLCITRATE-SYNTHASE-RXN</data>
      <data key="key2">1</data>
      <data key="key4">MCITS</data>
      <data key="key5">1</data>
      <data key="key6">2.3.3.5</data>
      <data key="key9">reaction</data>
      <data key="key11">2-METHYLCITRATE-SYNTHASE-RXN</data>
    </node>
    <node id="n41">
      <data key="key1">2-OCTAPRENYL-6-METHOXYPHENOL-HYDROX-RXN</data>
      <data key="key2">1</data>
      <data key="key4">-</data>
      <data key="key5">1</data>
      <data key="key6">1.14.13</data>
      <data key="key9">reaction</data>
      <data key="key11">2-OCTAPRENYL-6-METHOXYPHENOL-HYDROX-RXN</data>
    </node>
    <node id="n42">
      <data key="key1">2-OCTAPRENYL-6-OHPHENOL-METHY-RXN</data>
      <data key="key2">1</data>
      <data key="key4">OHPHM</data>
      <data key="key5">1</data>
      <data key="key6">2.1.1.222</data>
      <data key="key9">reaction</data>
      <data key="key11">2-OCTAPRENYL-6-OHPHENOL-METHY-RXN</data>
    </node>
    <node id="n43">
      <data key="key1">2-OCTAPRENYL-METHOXY-BENZOQ-METH-RXN</data>
      <data key="key2">1</data>
      <data key="key4">OMBZLM</data>
      <data key="key5">1</data>
      <data key="key6">2.1.1.201</data>
      <data key="key9">reaction</data>
      <data key="key11">2-OCTAPRENYL-METHOXY-BENZOQ-METH-RXN</data>
    </node>
    <node id="n44">
      <data key="key1">2-OCTAPRENYLPHENOL-HYDROX-RXN</data>
      <data key="key2">1</data>
      <data key="key4">OPHHX</data>
      <data key="key5">1</data>
      <data key="key6">1.14.13</data>
      <data key="key9">reaction</data>
      <data key="key11">2-OCTAPRENYLPHENOL-HYDROX-RXN</data>
    </node>
    <node id="n45">
      <data key="key1">2-OXOPENT-4-ENOATE-HYDRATASE-RXN</data>
      <data key="key2">1</data>
      <data key="key4">OP4ENH</data>
      <data key="key5">1</data>
      <data key="key6">4.2.1.80</data>
      <data key="key9">reaction</data>
      <data key="key11">2-OXOPENT-4-ENOATE-HYDRATASE-RXN</data>
    </node>
    <node id="n46">
      <data key="key1">2.1.1.79-RXN</data>
      <data key="key2">1</data>
      <data key="key4">-</data>
      <data key="key5">1</data>
      <data key="key6">2.1.1.79</data>
      <data key="key9">reaction</data>
      <data key="key11">2.1.1.79-RXN_1</data>
    </node>
    <node id="n47">
      <data key="key1">2.1.1.79-RXN</data>
      <data key="key2">1</data>
      <data key="key4">-</data>
      <data key="key5">1</data>
      <data key="key6">2.1.1.79</data>
      <data key="key9">reaction</data>
      <data key="key11">2.1.1.79-RXN_10</data>
    </node>
    <node id="n48">
      <data key="key1">2.1.1.79-RXN</data>
      <data key="key2">1</data>
      <data key="key4">-</data>
      <data key="key5">1</data>
      <data key="key6">2.1.1.79</data>
      <data key="key9">reaction</data>
      <data key="key11">2.1.1.79-RXN_11</data>
    </node>
    <node id="n49">
      <data key="key1">2.1.1.79-RXN</data>
      <data key="key2">1</data>
      <data key="key4">-</data>
      <data key="key5">1</data>
      <data key="key6">2.1.1.79</data>
      <data key="key9">reaction</data>
      <data key="key11">2.1.1.79-RXN_12</data>
    </node>
    <node id="n50">
      <data key="key1">2.1.1.79-RXN</data>
      <data key="key2">1</data>
      <data key="key4">-</data>
      <data key="key5">1</data>
      <data key="key6">2.1.1.79</data>
      <data key="key9">reaction</data>
      <data key="key11">2.1.1.79-RXN_13</data>
    </node>
    <node id="n51">
      <data key="key1">2.1.1.79-RXN</data>
      <data key="key2">1</data>
      <data key="key4">-</data>
      <data key="key5">1</data>
      <data key="key6">2.1.1.79</data>
      <data key="key9">reaction</data>
      <data key="key11">2.1.1.79-RXN_14</data>
    </node>
    <node id="n52">
      <data key="key1">2.1.1.79-RXN</data>
      <data key="key2">1</data>
      <data key="key4">-</data>
      <data key="key5">1</data>
      <data key="key6">2.1.1.79</data>
      <data key="key9">reaction</data>
      <data key="key11">2.1.1.79-RXN_15</data>
    </node>
    <node id="n53">
      <data key="key1">2.1.1.79-RXN</data>
      <data key="key2">1</data>
      <data key="key4">-</data>
      <data key="key5">1</data>
      <data key="key6">2.1.1.79</data>
      <data key="key9">reaction</data>
      <data key="key11">2.1.1.79-RXN_16</data>
    </node>
    <node id="n54">
      <data key="key1">2.1.1.79-RXN</data>
      <data key="key2">1</data>
      <data key="key4">-</data>
      <data key="key5">1</data>
      <data key="key6">2.1.1.79</data>
      <data key="key9">reaction</data>
      <data key="key11">2.1.1.79-RXN_17</data>
    </node>
    <node id="n55">
      <data key="key1">2.1.1.79-RXN</data>
      <data key="key2">1</data>
      <data key="key4">-</data>
      <data key="key5">1</data>
      <data key="key6">2.1.1.79</data>
      <data key="key9">reaction</data>
      <data key="key11">2.1.1.79-RXN_18</data>
    </node>
    <node id="n56">
      <data key="key1">2.1.1.79-RXN</data>
      <data key="key2">1</data>
      <data key="key4">-</data>
      <data key="key5">1</data>
      <data key="key6">2.1.1.79</data>
      <data key="key9">reaction</data>
      <data key="key11">2.1.1.79-RXN_19</data>
    </node>
    <node id="n57">
      <data key="key1">2.1.1.79-RXN</data>
      <data key="key2">1</data>
      <data key="key4">-</data>
      <data key="key5">1</data>
      <data key="key6">2.1.1.79</data>
      <data key="key9">reaction</data>
      <data key="key11">2.1.1.79-RXN_2</data>
    </node>
    <node id="n58">
      <data key="key1">2.1.1.79-RXN</data>
      <data key="key2">1</data>
      <data key="key4">-</data>
      <data key="key5">1</data>
      <data key="key6">2.1.1.79</data>
      <data key="key9">reaction</data>
      <data key="key11">2.1.1.79-RXN_20</data>
    </node>
    <node id="n59">
      <data key="key1">2.1.1.79-RXN</data>
      <data key="key2">1</data>
      <data key="key4">-</data>
      <data key="key5">1</data>
      <data key="key6">2.1.1.79</data>
      <data key="key9">reaction</data>
      <data key="key11">2.1.1.79-RXN_21</data>
    </node>
    <node id="n60">
      <data key="key1">2.1.1.79-RXN</data>
      <data key="key2">1</data>
      <data key="key4">-</data>
      <data key="key5">1</data>
      <data key="key6">2.1.1.79</data>
      <data key="key9">reaction</data>
      <data key="key11">2.1.1.79-RXN_22</data>
    </node>
    <node id="n61">
      <data key="key1">2.1.1.79-RXN</data>
      <data key="key2">1</data>
      <data key="key4">-</data>
      <data key="key5">1</data>
      <data key="key6">2.1.1.79</data>
      <data key="key9">reaction</data>
      <data key="key11">2.1.1.79-RXN_23</data>
    </node>
    <node id="n62">
      <data key="key1">2.1.1.79-RXN</data>
      <data key="key2">1</data>
      <data key="key4">-</data>
      <data key="key5">1</data>
      <data key="key6">2.1.1.79</data>
      <data key="key9">reaction</data>
      <data key="key11">2.1.1.79-RXN_24</data>
    </node>
    <node id="n63">
      <data key="key1">2.1.1.79-RXN</data>
      <data key="key2">1</data>
      <data key="key4">-</data>
      <data key="key5">1</data>
      <data key="key6">2.1.1.79</data>
      <data key="key9">reaction</data>
      <data key="key11">2.1.1.79-RXN_25</data>
    </node>
    <node id="n64">
      <data key="key1">2.1.1.79-RXN</data>
      <data key="key2">1</data>
      <data key="key4">-</data>
      <data key="key5">1</data>
      <data key="key6">2.1.1.79</data>
      <data key="key9">reaction</data>
      <data key="key11">2.1.1.79-RXN_26</data>
    </node>
    <node id="n65">
      <data key="key1">2.1.1.79-RXN</data>
      <data key="key2">1</data>
      <data key="key4">-</data>
      <data key="key5">1</data>
      <data key="key6">2.1.1.79</data>
      <data key="key9">reaction</data>
      <data key="key11">2.1.1.79-RXN_27</data>
    </node>
    <node id="n66">
      <data key="key1">2.1.1.79-RXN</data>
      <data key="key2">1</data>
      <data key="key4">-</data>
      <data key="key5">1</data>
      <data key="key6">2.1.1.79</data>
      <data key="key9">reaction</data>
      <data key="key11">2.1.1.79-RXN_28</data>
    </node>
    <node id="n67">
      <data key="key1">2.1.1.79-RXN</data>
      <data key="key2">1</data>
      <data key="key4">-</data>
      <data key="key5">1</data>
      <data key="key6">2.1.1.79</data>
      <data key="key9">reaction</data>
      <data key="key11">2.1.1.79-RXN_29</data>
    </node>
    <node id="n68">
      <data key="key1">2.1.1.79-RXN</data>
      <data key="key2">1</data>
      <data key="key4">-</data>
      <data key="key5">1</data>
      <data key="key6">2.1.1.79</data>
      <data key="key9">reaction</data>
      <data key="key11">2.1.1.79-RXN_3</data>
    </node>
    <node id="n69">
      <data key="key1">2.1.1.79-RXN</data>
      <data key="key2">1</data>
      <data key="key4">-</data>
      <data key="key5">1</data>
      <data key="key6">2.1.1.79</data>
      <data key="key9">reaction</data>
      <data key="key11">2.1.1.79-RXN_30</data>
    </node>
    <node id="n70">
      <data key="key1">2.1.1.79-RXN</data>
      <data key="key2">1</data>
      <data key="key4">-</data>
      <data key="key5">1</data>
      <data key="key6">2.1.1.79</data>
      <data key="key9">reaction</data>
      <data key="key11">2.1.1.79-RXN_31</data>
    </node>
    <node id="n71">
      <data key="key1">2.1.1.79-RXN</data>
      <data key="key2">1</data>
      <data key="key4">-</data>
      <data key="key5">1</data>
      <data key="key6">2.1.1.79</data>
      <data key="key9">reaction</data>
      <data key="key11">2.1.1.79-RXN_32</data>
    </node>
    <node id="n72">
      <data key="key1">2.1.1.79-RXN</data>
      <data key="key2">1</data>
      <data key="key4">-</data>
      <data key="key5">1</data>
      <data key="key6">2.1.1.79</data>
      <data key="key9">reaction</data>
      <data key="key11">2.1.1.79-RXN_33</data>
    </node>
    <node id="n73">
      <data key="key1">2.1.1.79-RXN</data>
      <data key="key2">1</data>
      <data key="key4">-</data>
      <data key="key5">1</data>
      <data key="key6">2.1.1.79</data>
      <data key="key9">reaction</data>
      <data key="key11">2.1.1.79-RXN_34</data>
    </node>
    <node id="n74">
      <data key="key1">2.1.1.79-RXN</data>
      <data key="key2">1</data>
      <data key="key4">-</data>
      <data key="key5">1</data>
      <data key="key6">2.1.1.79</data>
      <data key="key9">reaction</data>
      <data key="key11">2.1.1.79-RXN_35</data>
    </node>
    <node id="n75">
      <data key="key1">2.1.1.79-RXN</data>
      <data key="key2">1</data>
      <data key="key4">-</data>
      <data key="key5">1</data>
      <data key="key6">2.1.1.79</data>
      <data key="key9">reaction</data>
      <data key="key11">2.1.1.79-RXN_36</data>
    </node>
    <node id="n76">
      <data key="key1">2.1.1.79-RXN</data>
      <data key="key2">1</data>
      <data key="key4">-</data>
      <data key="key5">1</data>
      <data key="key6">2.1.1.79</data>
      <data key="key9">reaction</data>
      <data key="key11">2.1.1.79-RXN_37</data>
    </node>
    <node id="n77">
      <data key="key1">2.1.1.79-RXN</data>
      <data key="key2">1</data>
      <data key="key4">-</data>
      <data key="key5">1</data>
      <data key="key6">2.1.1.79</data>
      <data key="key9">reaction</data>
      <data key="key11">2.1.1.79-RXN_38</data>
    </node>
    <node id="n78">
      <data key="key1">2.1.1.79-RXN</data>
      <data key="key2">1</data>
      <data key="key4">-</data>
      <data key="key5">1</data>
      <data key="key6">2.1.1.79</data>
      <data key="key9">reaction</data>
      <data key="key11">2.1.1.79-RXN_39</data>
    </node>
    <node id="n79">
      <data key="key1">2.1.1.79-RXN</data>
      <data key="key2">1</data>
      <data key="key4">-</data>
      <data key="key5">1</data>
      <data key="key6">2.1.1.79</data>
      <data key="key9">reaction</data>
      <data key="key11">2.1.1.79-RXN_4</data>
    </node>
    <node id="n80">
      <data key="key1">2.1.1.79-RXN</data>
      <data key="key2">1</data>
      <data key="key4">-</data>
      <data key="key5">1</data>
      <data key="key6">2.1.1.79</data>
      <data key="key9">reaction</data>
      <data key="key11">2.1.1.79-RXN_40</data>
    </node>
    <node id="n81">
      <data key="key1">2.1.1.79-RXN</data>
      <data key="key2">1</data>
      <data key="key4">-</data>
      <data key="key5">1</data>
      <data key="key6">2.1.1.79</data>
      <data key="key9">reaction</data>
      <data key="key11">2.1.1.79-RXN_41</data>
    </node>
    <node id="n82">
      <data key="key1">2.1.1.79-RXN</data>
      <data key="key2">1</data>
      <data key="key4">-</data>
      <data key="key5">1</data>
      <data key="key6">2.1.1.79</data>
      <data key="key9">reaction</data>
      <data key="key11">2.1.1.79-RXN_42</data>
    </node>
    <node id="n83">
      <data key="key1">2.1.1.79-RXN</data>
      <data key="key2">1</data>
      <data key="key4">-</data>
      <data key="key5">1</data>
      <data key="key6">2.1.1.79</data>
      <data key="key9">reaction</data>
      <data key="key11">2.1.1.79-RXN_43</data>
    </node>
    <node id="n84">
      <data key="key1">2.1.1.79-RXN</data>
      <data key="key2">1</data>
      <data key="key4">-</data>
      <data key="key5">1</data>
      <data key="key6">2.1.1.79</data>
      <data key="key9">reaction</data>
      <data key="key11">2.1.1.79-RXN_44</data>
    </node>
    <node id="n85">
      <data key="key1">2.1.1.79-RXN</data>
      <data key="key2">1</data>
      <data key="key4">-</data>
      <data key="key5">1</data>
      <data key="key6">2.1.1.79</data>
      <data key="key9">reaction</data>
      <data key="key11">2.1.1.79-RXN_45</data>
    </node>
    <node id="n86">
      <data key="key1">2.1.1.79-RXN</data>
      <data key="key2">1</data>
      <data key="key4">-</data>
      <data key="key5">1</data>
      <data key="key6">2.1.1.79</data>
      <data key="key9">reaction</data>
      <data key="key11">2.1.1.79-RXN_46</data>
    </node>
    <node id="n87">
      <data key="key1">2.1.1.79-RXN</data>
      <data key="key2">1</data>
      <data key="key4">-</data>
      <data key="key5">1</data>
      <data key="key6">2.1.1.79</data>
      <data key="key9">reaction</data>
      <data key="key11">2.1.1.79-RXN_47</data>
    </node>
    <node id="n88">
      <data key="key1">2.1.1.79-RXN</data>
      <data key="key2">1</data>
      <data key="key4">-</data>
      <data key="key5">1</data>
      <data key="key6">2.1.1.79</data>
      <data key="key9">reaction</data>
      <data key="key11">2.1.1.79-RXN_48</data>
    </node>
    <node id="n89">
      <data key="key1">2.1.1.79-RXN</data>
      <data key="key2">1</data>
      <data key="key4">-</data>
      <data key="key5">1</data>
      <data key="key6">2.1.1.79</data>
      <data key="key9">reaction</data>
      <data key="key11">2.1.1.79-RXN_49</data>
    </node>
    <node id="n90">
      <data key="key1">2.1.1.79-RXN</data>
      <data key="key2">1</data>
      <data key="key4">-</data>
      <data key="key5">1</data>
      <data key="key6">2.1.1.79</data>
      <data key="key9">reaction</data>
      <data key="key11">2.1.1.79-RXN_5</data>
    </node>
    <node id="n91">
      <data key="key1">2.1.1.79-RXN</data>
      <data key="key2">1</data>
      <data key="key4">-</data>
      <data key="key5">1</data>
      <data key="key6">2.1.1.79</data>
      <data key="key9">reaction</data>
      <data key="key11">2.1.1.79-RXN_6</data>
    </node>
    <node id="n92">
      <data key="key1">2.1.1.79-RXN</data>
      <data key="key2">1</data>
      <data key="key4">-</data>
      <data key="key5">1</data>
      <data key="key6">2.1.1.79</data>
      <data key="key9">reaction</data>
      <data key="key11">2.1.1.79-RXN_7</data>
    </node>
    <node id="n93">
      <data key="key1">2.1.1.79-RXN</data>
      <data key="key2">1</data>
      <data key="key4">-</data>
      <data key="key5">1</data>
      <data key="key6">2.1.1.79</data>
      <data key="key9">reaction</data>
      <data key="key11">2.1.1.79-RXN_8</data>
    </node>
    <node id="n94">
      <data key="key1">2.1.1.79-RXN</data>
      <data key="key2">1</data>
      <data key="key4">-</data>
      <data key="key5">1</data>
      <data key="key6">2.1.1.79</data>
      <data key="key9">reaction</data>
      <data key="key11">2.1.1.79-RXN_9</data>
    </node>
    <node id="n95">
      <data key="key1">2.3.1.157-RXN</data>
      <data key="key2">1</data>
      <data key="key4">G1PACT</data>
      <data key="key5">1</data>
      <data key="key6">2.3.1.157</data>
      <data key="key9">reaction</data>
      <data key="key11">2.3.1.157-RXN</data>
    </node>
    <node id="n96">
      <data key="key1">2.3.1.49-RXN</data>
      <data key="key2">0</data>
      <data key="key4">-</data>
      <data key="key5">1</data>
      <data key="key6">2.3.1.49</data>
      <data key="key9">reaction</data>
      <data key="key11">2.3.1.49-RXN</data>
    </node>
    <node id="n97">
      <data key="key1">2.5.1.19-RXN</data>
      <data key="key2">1</data>
      <data key="key4">PSCVT</data>
      <data key="key5">1</data>
      <data key="key6">2.5.1.19</data>
      <data key="key9">reaction</data>
      <data key="key11">2.5.1.19-RXN_f</data>
    </node>
    <node id="n98">
      <data key="key1">2.5.1.19-RXN</data>
      <data key="key2">1</data>
      <data key="key4">PSCVT</data>
      <data key="key5">1</data>
      <data key="key6">2.5.1.19</data>
      <data key="key9">reaction</data>
      <data key="key11">2.5.1.19-RXN_r</data>
    </node>
    <node id="n99">
      <data key="key1">2.5.1.64-RXN</data>
      <data key="key2">1</data>
      <data key="key4">-</data>
      <data key="key5">1</data>
      <data key="key6">2.2.1.9</data>
      <data key="key9">reaction</data>
      <data key="key11">2.5.1.64-RXN</data>
    </node>
    <node id="n100">
      <data key="key1">2.6.1.57-RXN</data>
      <data key="key2">1</data>
      <data key="key4">-</data>
      <data key="key5">1</data>
      <data key="key6">2.6.1.57</data>
      <data key="key9">reaction</data>
      <data key="key11">2.6.1.57-RXN_f_1</data>
    </node>
    <node id="n101">
      <data key="key1">2.6.1.57-RXN</data>
      <data key="key2">1</data>
      <data key="key4">-</data>
      <data key="key5">1</data>
      <data key="key6">2.6.1.57</data>
      <data key="key9">reaction</data>
      <data key="key11">2.6.1.57-RXN_f_10</data>
    </node>
    <node id="n102">
      <data key="key1">2.6.1.57-RXN</data>
      <data key="key2">1</data>
      <data key="key4">-</data>
      <data key="key5">1</data>
      <data key="key6">2.6.1.57</data>
      <data key="key9">reaction</data>
      <data key="key11">2.6.1.57-RXN_f_2</data>
    </node>
    <node id="n103">
      <data key="key1">2.6.1.57-RXN</data>
      <data key="key2">1</data>
      <data key="key4">-</data>
      <data key="key5">1</data>
      <data key="key6">2.6.1.57</data>
      <data key="key9">reaction</data>
      <data key="key11">2.6.1.57-RXN_f_3</data>
    </node>
    <node id="n104">
      <data key="key1">2.6.1.57-RXN</data>
      <data key="key2">1</data>
      <data key="key4">-</data>
      <data key="key5">1</data>
      <data key="key6">2.6.1.57</data>
      <data key="key9">reaction</data>
      <data key="key11">2.6.1.57-RXN_f_4</data>
    </node>
    <node id="n105">
      <data key="key1">2.6.1.57-RXN</data>
      <data key="key2">1</data>
      <data key="key4">-</data>
      <data key="key5">1</data>
      <data key="key6">2.6.1.57</data>
      <data key="key9">reaction</data>
      <data key="key11">2.6.1.57-RXN_f_5</data>
    </node>
    <node id="n106">
      <data key="key1">2.6.1.57-RXN</data>
      <data key="key2">1</data>
      <data key="key4">-</data>
      <data key="key5">1</data>
      <data key="key6">2.6.1.57</data>
      <data key="key9">reaction</data>
      <data key="key11">2.6.1.57-RXN_f_6</data>
    </node>
    <node id="n107">
      <data key="key1">2.6.1.57-RXN</data>
      <data key="key2">1</data>
      <data key="key4">-</data>
      <data key="key5">1</data>
      <data key="key6">2.6.1.57</data>
      <data key="key9">reaction</data>
      <data key="key11">2.6.1.57-RXN_f_7</data>
    </node>
    <node id="n108">
      <data key="key1">2.6.1.57-RXN</data>
      <data key="key2">1</data>
      <data key="key4">-</data>
      <data key="key5">1</data>
      <data key="key6">2.6.1.57</data>
      <data key="key9">reaction</data>
      <data key="key11">2.6.1.57-RXN_f_8</data>
    </node>
    <node id="n109">
      <data key="key1">2.6.1.57-RXN</data>
      <data key="key2">1</data>
      <data key="key4">-</data>
      <data key="key5">1</data>
      <data key="key6">2.6.1.57</data>
      <data key="key9">reaction</data>
      <data key="key11">2.6.1.57-RXN_f_9</data>
    </node>
    <node id="n110">
      <data key="key1">2.6.1.57-RXN</data>
      <data key="key2">1</data>
      <data key="key4">-</data>
      <data key="key5">1</data>
      <data key="key6">2.6.1.57</data>
      <data key="key9">reaction</data>
      <data key="key11">2.6.1.57-RXN_r_1</data>
    </node>
    <node id="n111">
      <data key="key1">2.6.1.57-RXN</data>
      <data key="key2">1</data>
      <data key="key4">-</data>
      <data key="key5">1</data>
      <data key="key6">2.6.1.57</data>
      <data key="key9">reaction</data>
      <data key="key11">2.6.1.57-RXN_r_10</data>
    </node>
    <node id="n112">
      <data key="key1">2.6.1.57-RXN</data>
      <data key="key2">1</data>
      <data key="key4">-</data>
      <data key="key5">1</data>
      <data key="key6">2.6.1.57</data>
      <data key="key9">reaction</data>
      <data key="key11">2.6.1.57-RXN_r_2</data>
    </node>
    <node id="n113">
      <data key="key1">2.6.1.57-RXN</data>
      <data key="key2">1</data>
      <data key="key4">-</data>
      <data key="key5">1</data>
      <data key="key6">2.6.1.57</data>
      <data key="key9">reaction</data>
      <data key="key11">2.6.1.57-RXN_r_3</data>
    </node>
    <node id="n114">
      <data key="key1">2.6.1.57-RXN</data>
      <data key="key2">1</data>
      <data key="key4">-</data>
      <data key="key5">1</data>
      <data key="key6">2.6.1.57</data>
      <data key="key9">reaction</data>
      <data key="key11">2.6.1.57-RXN_r_4</data>
    </node>
    <node id="n115">
      <data key="key1">2.6.1.57-RXN</data>
      <data key="key2">1</data>
      <data key="key4">-</data>
      <data key="key5">1</data>
      <data key="key6">2.6.1.57</data>
      <data key="key9">reaction</data>
      <data key="key11">2.6.1.57-RXN_r_5</data>
    </node>
    <node id="n116">
      <data key="key1">2.6.1.57-RXN</data>
      <data key="key2">1</data>
      <data key="key4">-</data>
      <data key="key5">1</data>
      <data key="key6">2.6.1.57</data>
      <data key="key9">reaction</data>
      <data key="key11">2.6.1.57-RXN_r_6</data>
    </node>
    <node id="n117">
      <data key="key1">2.6.1.57-RXN</data>
      <data key="key2">1</data>
      <data key="key4">-</data>
      <data key="key5">1</data>
      <data key="key6">2.6.1.57</data>
      <data key="key9">reaction</data>
      <data key="key11">2.6.1.57-RXN_r_7</data>
    </node>
    <node id="n118">
      <data key="key1">2.6.1.57-RXN</data>
      <data key="key2">1</data>
      <data key="key4">-</data>
      <data key="key5">1</data>
      <data key="key6">2.6.1.57</data>
      <data key="key9">reaction</data>
      <data key="key11">2.6.1.57-RXN_r_8</data>
    </node>
    <node id="n119">
      <data key="key1">2.6.1.57-RXN</data>
      <data key="key2">1</data>
      <data key="key4">-</data>
      <data key="key5">1</data>
      <data key="key6">2.6.1.57</data>
      <data key="key9">reaction</data>
      <data key="key11">2.6.1.57-RXN_r_9</data>
    </node>
    <node id="n120">
      <data key="key1">2.6.1.7-RXN</data>
      <data key="key2">1</data>
      <data key="key4">-</data>
      <data key="key5">1</data>
      <data key="key6">2.6.1.7</data>
      <data key="key9">reaction</data>
      <data key="key11">2.6.1.7-RXN_f</data>
    </node>
    <node id="n121">
      <data key="key1">2.6.1.7-RXN</data>
      <data key="key2">1</data>
      <data key="key4">-</data>
      <data key="key5">1</data>
      <data key="key6">2.6.1.7</data>
      <data key="key9">reaction</data>
      <data key="key11">2.6.1.7-RXN_r</data>
    </node>
    <node id="n122">
      <data key="key1">2.6.1.82-RXN</data>
      <data key="key2">1</data>
      <data key="key4">-</data>
      <data key="key5">1</data>
      <data key="key6">2.6.1.82</data>
      <data key="key9">reaction</data>
      <data key="key11">2.6.1.82-RXN_f</data>
    </node>
    <node id="n123">
      <data key="key1">2.6.1.82-RXN</data>
      <data key="key2">1</data>
      <data key="key4">-</data>
      <data key="key5">1</data>
      <data key="key6">2.6.1.82</data>
      <data key="key9">reaction</data>
      <data key="key11">2.6.1.82-RXN_r</data>
    </node>
    <node id="n124">
      <data key="key1">2.7.1.121-RXN</data>
      <data key="key2">1</data>
      <data key="key4">DHAPT</data>
      <data key="key5">1</data>
      <data key="key6">2.7.1.121</data>
      <data key="key9">reaction</data>
      <data key="key11">2.7.1.121-RXN</data>
    </node>
    <node id="n125">
      <data key="key1">2.7.1.148-RXN</data>
      <data key="key2">1</data>
      <data key="key4">CDPMEK</data>
      <data key="key5">1</data>
      <data key="key6">2.7.1.148</data>
      <data key="key9">reaction</data>
      <data key="key11">2.7.1.148-RXN</data>
    </node>
    <node id="n126">
      <data key="key1">2.7.7.1-RXN</data>
      <data key="key2">1</data>
      <data key="key4">NMNAT</data>
      <data key="key5">1</data>
      <data key="key6">2.7.7.1</data>
      <data key="key9">reaction</data>
      <data key="key11">2.7.7.1-RXN</data>
    </node>
    <node id="n127">
      <data key="key1">2.7.7.13-RXN</data>
      <data key="key2">1</data>
      <data key="key4">-</data>
      <data key="key5">1</data>
      <data key="key6">2.7.7.13</data>
      <data key="key9">reaction</data>
      <data key="key11">2.7.7.13-RXN</data>
    </node>
    <node id="n128">
      <data key="key1">2.7.7.60-RXN</data>
      <data key="key2">1</data>
      <data key="key4">MEPCT</data>
      <data key="key5">1</data>
      <data key="key6">2.7.7.60</data>
      <data key="key9">reaction</data>
      <data key="key11">2.7.7.60-RXN</data>
    </node>
    <node id="n129">
      <data key="key1">2.7.8.25-RXN</data>
      <data key="key2">1</data>
      <data key="key4">-</data>
      <data key="key5">1</data>
      <data key="key6">2.4.2.52</data>
      <data key="key9">reaction</data>
      <data key="key11">2.7.8.25-RXN</data>
    </node>
    <node id="n130">
      <data key="key1">2.7.9.3-RXN</data>
      <data key="key2">1</data>
      <data key="key4">SELNPS</data>
      <data key="key5">1</data>
      <data key="key6">2.7.9.3</data>
      <data key="key9">reaction</data>
      <data key="key11">2.7.9.3-RXN</data>
    </node>
    <node id="n131">
      <data key="key1">2OXOGLUTARATEDEH-RXN</data>
      <data key="key2">1</data>
      <data key="key4">AKGDH</data>
      <data key="key5">1</data>
      <data key="key9">reaction</data>
      <data key="key11">2OXOGLUTARATEDEH-RXN</data>
    </node>
    <node id="n132">
      <data key="key1">2PGADEHYDRAT-RXN</data>
      <data key="key2">1</data>
      <data key="key4">ENO</data>
      <data key="key5">1</data>
      <data key="key6">4.2.1.11</data>
      <data key="key9">reaction</data>
      <data key="key11">2PGADEHYDRAT-RXN_f</data>
    </node>
    <node id="n133">
      <data key="key1">2PGADEHYDRAT-RXN</data>
      <data key="key2">1</data>
      <data key="key4">ENO</data>
      <data key="key5">1</data>
      <data key="key6">4.2.1.11</data>
      <data key="key9">reaction</data>
      <data key="key11">2PGADEHYDRAT-RXN_r</data>
    </node>
    <node id="n134">
      <data key="key1">2TRANSKETO-RXN</data>
      <data key="key2">1</data>
      <data key="key4">TKT2</data>
      <data key="key5">1</data>
      <data key="key6">2.2.1.1</data>
      <data key="key9">reaction</data>
      <data key="key11">2TRANSKETO-RXN_f_1</data>
    </node>
    <node id="n135">
      <data key="key1">2TRANSKETO-RXN</data>
      <data key="key2">1</data>
      <data key="key4">TKT2</data>
      <data key="key5">1</data>
      <data key="key6">2.2.1.1</data>
      <data key="key9">reaction</data>
      <data key="key11">2TRANSKETO-RXN_f_2</data>
    </node>
    <node id="n136">
      <data key="key1">2TRANSKETO-RXN</data>
      <data key="key2">1</data>
      <data key="key4">TKT2</data>
      <data key="key5">1</data>
      <data key="key6">2.2.1.1</data>
      <data key="key9">reaction</data>
      <data key="key11">2TRANSKETO-RXN_r_1</data>
    </node>
    <node id="n137">
      <data key="key1">2TRANSKETO-RXN</data>
      <data key="key2">1</data>
      <data key="key4">TKT2</data>
      <data key="key5">1</data>
      <data key="key6">2.2.1.1</data>
      <data key="key9">reaction</data>
      <data key="key11">2TRANSKETO-RXN_r_2</data>
    </node>
    <node id="n138">
      <data key="key1">3-CH3-2-OXOBUTANOATE-OH-CH3-XFER-RXN</data>
      <data key="key2">1</data>
      <data key="key4">MOHMT</data>
      <data key="key5">1</data>
      <data key="key6">2.1.2.11</data>
      <data key="key9">reaction</data>
      <data key="key11">3-CH3-2-OXOBUTANOATE-OH-CH3-XFER-RXN_f_1</data>
    </node>
    <node id="n139">
      <data key="key1">3-CH3-2-OXOBUTANOATE-OH-CH3-XFER-RXN</data>
      <data key="key2">1</data>
      <data key="key4">MOHMT</data>
      <data key="key5">1</data>
      <data key="key6">2.1.2.11</data>
      <data key="key9">reaction</data>
      <data key="key11">3-CH3-2-OXOBUTANOATE-OH-CH3-XFER-RXN_f_2</data>
    </node>
    <node id="n140">
      <data key="key1">3-CH3-2-OXOBUTANOATE-OH-CH3-XFER-RXN</data>
      <data key="key2">1</data>
      <data key="key4">MOHMT</data>
      <data key="key5">1</data>
      <data key="key6">2.1.2.11</data>
      <data key="key9">reaction</data>
      <data key="key11">3-CH3-2-OXOBUTANOATE-OH-CH3-XFER-RXN_r_1</data>
    </node>
    <node id="n141">
      <data key="key1">3-CH3-2-OXOBUTANOATE-OH-CH3-XFER-RXN</data>
      <data key="key2">1</data>
      <data key="key4">MOHMT</data>
      <data key="key5">1</data>
      <data key="key6">2.1.2.11</data>
      <data key="key9">reaction</data>
      <data key="key11">3-CH3-2-OXOBUTANOATE-OH-CH3-XFER-RXN_r_2</data>
    </node>
    <node id="n142">
      <data key="key1">3-DEHYDROQUINATE-DEHYDRATASE-RXN</data>
      <data key="key2">1</data>
      <data key="key4">DHQD</data>
      <data key="key5">1</data>
      <data key="key6">4.2.1.10</data>
      <data key="key9">reaction</data>
      <data key="key11">3-DEHYDROQUINATE-DEHYDRATASE-RXN_f</data>
    </node>
    <node id="n143">
      <data key="key1">3-DEHYDROQUINATE-DEHYDRATASE-RXN</data>
      <data key="key2">1</data>
      <data key="key4">DHQD</data>
      <data key="key5">1</data>
      <data key="key6">4.2.1.10</data>
      <data key="key9">reaction</data>
      <data key="key11">3-DEHYDROQUINATE-DEHYDRATASE-RXN_r</data>
    </node>
    <node id="n144">
      <data key="key1">3-DEHYDROQUINATE-SYNTHASE-RXN</data>
      <data key="key2">1</data>
      <data key="key4">DHQS</data>
      <data key="key5">1</data>
      <data key="key6">4.2.3.4</data>
      <data key="key9">reaction</data>
      <data key="key11">3-DEHYDROQUINATE-SYNTHASE-RXN</data>
    </node>
    <node id="n145">
      <data key="key1">3-HYDROXBUTYRYL-COA-DEHYDRATASE-RXN</data>
      <data key="key2">1</data>
      <data key="key4">-</data>
      <data key="key5">1</data>
      <data key="key6">4.2.1.55</data>
      <data key="key9">reaction</data>
      <data key="key11">3-HYDROXBUTYRYL-COA-DEHYDRATASE-RXN_f</data>
    </node>
    <node id="n146">
      <data key="key1">3-HYDROXBUTYRYL-COA-DEHYDRATASE-RXN</data>
      <data key="key2">1</data>
      <data key="key4">-</data>
      <data key="key5">1</data>
      <data key="key6">4.2.1.55</data>
      <data key="key9">reaction</data>
      <data key="key11">3-HYDROXBUTYRYL-COA-DEHYDRATASE-RXN_r</data>
    </node>
    <node id="n147">
      <data key="key1">3-HYDROXYDECANOYL-ACP-DEHYDR-RXN</data>
      <data key="key2">0</data>
      <data key="key4">-</data>
      <data key="key5">1</data>
      <data key="key6">2.3.1.86,2.3.1.85,4.2.1.59</data>
      <data key="key9">reaction</data>
      <data key="key11">3-HYDROXYDECANOYL-ACP-DEHYDR-RXN_1</data>
    </node>
    <node id="n148">
      <data key="key1">3-HYDROXYDECANOYL-ACP-DEHYDR-RXN</data>
      <data key="key2">0</data>
      <data key="key4">-</data>
      <data key="key5">1</data>
      <data key="key6">2.3.1.86,2.3.1.85,4.2.1.59</data>
      <data key="key9">reaction</data>
      <data key="key11">3-HYDROXYDECANOYL-ACP-DEHYDR-RXN_2</data>
    </node>
    <node id="n149">
      <data key="key1">3-HYDROXYDECANOYL-ACP-DEHYDR-RXN</data>
      <data key="key2">0</data>
      <data key="key4">-</data>
      <data key="key5">1</data>
      <data key="key6">2.3.1.86,2.3.1.85,4.2.1.59</data>
      <data key="key9">reaction</data>
      <data key="key11">3-HYDROXYDECANOYL-ACP-DEHYDR-RXN_3</data>
    </node>
    <node id="n150">
      <data key="key1">3-HYDROXYDECANOYL-ACP-DEHYDR-RXN</data>
      <data key="key2">0</data>
      <data key="key4">-</data>
      <data key="key5">1</data>
      <data key="key6">2.3.1.86,2.3.1.85,4.2.1.59</data>
      <data key="key9">reaction</data>
      <data key="key11">3-HYDROXYDECANOYL-ACP-DEHYDR-RXN_4</data>
    </node>
    <node id="n151">
      <data key="key1">3-HYDROXYDECANOYL-ACP-DEHYDR-RXN</data>
      <data key="key2">0</data>
      <data key="key4">-</data>
      <data key="key5">1</data>
      <data key="key6">2.3.1.86,2.3.1.85,4.2.1.59</data>
      <data key="key9">reaction</data>
      <data key="key11">3-HYDROXYDECANOYL-ACP-DEHYDR-RXN_5</data>
    </node>
    <node id="n152">
      <data key="key1">3-HYDROXYDECANOYL-ACP-DEHYDR-RXN</data>
      <data key="key2">0</data>
      <data key="key4">-</data>
      <data key="key5">1</data>
      <data key="key6">2.3.1.86,2.3.1.85,4.2.1.59</data>
      <data key="key9">reaction</data>
      <data key="key11">3-HYDROXYDECANOYL-ACP-DEHYDR-RXN_6</data>
    </node>
    <node id="n153">
      <data key="key1">3-ISOPROPYLMALDEHYDROG-RXN</data>
      <data key="key2">1</data>
      <data key="key4">IPMD</data>
      <data key="key5">1</data>
      <data key="key9">reaction</data>
      <data key="key11">3-ISOPROPYLMALDEHYDROG-RXN_f_1</data>
    </node>
    <node id="n154">
      <data key="key1">3-ISOPROPYLMALDEHYDROG-RXN</data>
      <data key="key2">1</data>
      <data key="key4">IPMD</data>
      <data key="key5">1</data>
      <data key="key9">reaction</data>
      <data key="key11">3-ISOPROPYLMALDEHYDROG-RXN_f_2</data>
    </node>
    <node id="n155">
      <data key="key1">3-ISOPROPYLMALDEHYDROG-RXN</data>
      <data key="key2">1</data>
      <data key="key4">IPMD</data>
      <data key="key5">1</data>
      <data key="key9">reaction</data>
      <data key="key11">3-ISOPROPYLMALDEHYDROG-RXN_r_1</data>
    </node>
    <node id="n156">
      <data key="key1">3-ISOPROPYLMALDEHYDROG-RXN</data>
      <data key="key2">1</data>
      <data key="key4">IPMD</data>
      <data key="key5">1</data>
      <data key="key9">reaction</data>
      <data key="key11">3-ISOPROPYLMALDEHYDROG-RXN_r_2</data>
    </node>
    <node id="n157">
      <data key="key1">3-ISOPROPYLMALISOM-RXN</data>
      <data key="key2">1</data>
      <data key="key4">IPPMIb</data>
      <data key="key5">1</data>
      <data key="key9">reaction</data>
      <data key="key11">3-ISOPROPYLMALISOM-RXN_f</data>
    </node>
    <node id="n158">
      <data key="key1">3-ISOPROPYLMALISOM-RXN</data>
      <data key="key2">1</data>
      <data key="key4">IPPMIb</data>
      <data key="key5">1</data>
      <data key="key9">reaction</data>
      <data key="key11">3-ISOPROPYLMALISOM-RXN_r</data>
    </node>
    <node id="n159">
      <data key="key1">3-NUCLEOTID-RXN</data>
      <data key="key2">1</data>
      <data key="key4">-</data>
      <data key="key5">1</data>
      <data key="key6">3.1.3.6</data>
      <data key="key9">reaction</data>
      <data key="key11">3-NUCLEOTID-RXN_1</data>
    </node>
    <node id="n160">
      <data key="key1">3-NUCLEOTID-RXN</data>
      <data key="key2">1</data>
      <data key="key4">-</data>
      <data key="key5">1</data>
      <data key="key6">3.1.3.6</data>
      <data key="key9">reaction</data>
      <data key="key11">3-NUCLEOTID-RXN_10</data>
    </node>
    <node id="n161">
      <data key="key1">3-NUCLEOTID-RXN</data>
      <data key="key2">1</data>
      <data key="key4">-</data>
      <data key="key5">1</data>
      <data key="key6">3.1.3.6</data>
      <data key="key9">reaction</data>
      <data key="key11">3-NUCLEOTID-RXN_11</data>
    </node>
    <node id="n162">
      <data key="key1">3-NUCLEOTID-RXN</data>
      <data key="key2">1</data>
      <data key="key4">-</data>
      <data key="key5">1</data>
      <data key="key6">3.1.3.6</data>
      <data key="key9">reaction</data>
      <data key="key11">3-NUCLEOTID-RXN_12</data>
    </node>
    <node id="n163">
      <data key="key1">3-NUCLEOTID-RXN</data>
      <data key="key2">1</data>
      <data key="key4">-</data>
      <data key="key5">1</data>
      <data key="key6">3.1.3.6</data>
      <data key="key9">reaction</data>
      <data key="key11">3-NUCLEOTID-RXN_13</data>
    </node>
    <node id="n164">
      <data key="key1">3-NUCLEOTID-RXN</data>
      <data key="key2">1</data>
      <data key="key4">-</data>
      <data key="key5">1</data>
      <data key="key6">3.1.3.6</data>
      <data key="key9">reaction</data>
      <data key="key11">3-NUCLEOTID-RXN_14</data>
    </node>
    <node id="n165">
      <data key="key1">3-NUCLEOTID-RXN</data>
      <data key="key2">1</data>
      <data key="key4">-</data>
      <data key="key5">1</data>
      <data key="key6">3.1.3.6</data>
      <data key="key9">reaction</data>
      <data key="key11">3-NUCLEOTID-RXN_15</data>
    </node>
    <node id="n166">
      <data key="key1">3-NUCLEOTID-RXN</data>
      <data key="key2">1</data>
      <data key="key4">-</data>
      <data key="key5">1</data>
      <data key="key6">3.1.3.6</data>
      <data key="key9">reaction</data>
      <data key="key11">3-NUCLEOTID-RXN_16</data>
    </node>
    <node id="n167">
      <data key="key1">3-NUCLEOTID-RXN</data>
      <data key="key2">1</data>
      <data key="key4">-</data>
      <data key="key5">1</data>
      <data key="key6">3.1.3.6</data>
      <data key="key9">reaction</data>
      <data key="key11">3-NUCLEOTID-RXN_17</data>
    </node>
    <node id="n168">
      <data key="key1">3-NUCLEOTID-RXN</data>
      <data key="key2">1</data>
      <data key="key4">-</data>
      <data key="key5">1</data>
      <data key="key6">3.1.3.6</data>
      <data key="key9">reaction</data>
      <data key="key11">3-NUCLEOTID-RXN_18</data>
    </node>
    <node id="n169">
      <data key="key1">3-NUCLEOTID-RXN</data>
      <data key="key2">1</data>
      <data key="key4">-</data>
      <data key="key5">1</data>
      <data key="key6">3.1.3.6</data>
      <data key="key9">reaction</data>
      <data key="key11">3-NUCLEOTID-RXN_19</data>
    </node>
    <node id="n170">
      <data key="key1">3-NUCLEOTID-RXN</data>
      <data key="key2">1</data>
      <data key="key4">-</data>
      <data key="key5">1</data>
      <data key="key6">3.1.3.6</data>
      <data key="key9">reaction</data>
      <data key="key11">3-NUCLEOTID-RXN_2</data>
    </node>
    <node id="n171">
      <data key="key1">3-NUCLEOTID-RXN</data>
      <data key="key2">1</data>
      <data key="key4">-</data>
      <data key="key5">1</data>
      <data key="key6">3.1.3.6</data>
      <data key="key9">reaction</data>
      <data key="key11">3-NUCLEOTID-RXN_20</data>
    </node>
    <node id="n172">
      <data key="key1">3-NUCLEOTID-RXN</data>
      <data key="key2">1</data>
      <data key="key4">-</data>
      <data key="key5">1</data>
      <data key="key6">3.1.3.6</data>
      <data key="key9">reaction</data>
      <data key="key11">3-NUCLEOTID-RXN_21</data>
    </node>
    <node id="n173">
      <data key="key1">3-NUCLEOTID-RXN</data>
      <data key="key2">1</data>
      <data key="key4">-</data>
      <data key="key5">1</data>
      <data key="key6">3.1.3.6</data>
      <data key="key9">reaction</data>
      <data key="key11">3-NUCLEOTID-RXN_22</data>
    </node>
    <node id="n174">
      <data key="key1">3-NUCLEOTID-RXN</data>
      <data key="key2">1</data>
      <data key="key4">-</data>
      <data key="key5">1</data>
      <data key="key6">3.1.3.6</data>
      <data key="key9">reaction</data>
      <data key="key11">3-NUCLEOTID-RXN_23</data>
    </node>
    <node id="n175">
      <data key="key1">3-NUCLEOTID-RXN</data>
      <data key="key2">1</data>
      <data key="key4">-</data>
      <data key="key5">1</data>
      <data key="key6">3.1.3.6</data>
      <data key="key9">reaction</data>
      <data key="key11">3-NUCLEOTID-RXN_24</data>
    </node>
    <node id="n176">
      <data key="key1">3-NUCLEOTID-RXN</data>
      <data key="key2">1</data>
      <data key="key4">-</data>
      <data key="key5">1</data>
      <data key="key6">3.1.3.6</data>
      <data key="key9">reaction</data>
      <data key="key11">3-NUCLEOTID-RXN_3</data>
    </node>
    <node id="n177">
      <data key="key1">3-NUCLEOTID-RXN</data>
      <data key="key2">1</data>
      <data key="key4">-</data>
      <data key="key5">1</data>
      <data key="key6">3.1.3.6</data>
      <data key="key9">reaction</data>
      <data key="key11">3-NUCLEOTID-RXN_4</data>
    </node>
    <node id="n178">
      <data key="key1">3-NUCLEOTID-RXN</data>
      <data key="key2">1</data>
      <data key="key4">-</data>
      <data key="key5">1</data>
      <data key="key6">3.1.3.6</data>
      <data key="key9">reaction</data>
      <data key="key11">3-NUCLEOTID-RXN_5</data>
    </node>
    <node id="n179">
      <data key="key1">3-NUCLEOTID-RXN</data>
      <data key="key2">1</data>
      <data key="key4">-</data>
      <data key="key5">1</data>
      <data key="key6">3.1.3.6</data>
      <data key="key9">reaction</data>
      <data key="key11">3-NUCLEOTID-RXN_6</data>
    </node>
    <node id="n180">
      <data key="key1">3-NUCLEOTID-RXN</data>
      <data key="key2">1</data>
      <data key="key4">-</data>
      <data key="key5">1</data>
      <data key="key6">3.1.3.6</data>
      <data key="key9">reaction</data>
      <data key="key11">3-NUCLEOTID-RXN_7</data>
    </node>
    <node id="n181">
      <data key="key1">3-NUCLEOTID-RXN</data>
      <data key="key2">1</data>
      <data key="key4">-</data>
      <data key="key5">1</data>
      <data key="key6">3.1.3.6</data>
      <data key="key9">reaction</data>
      <data key="key11">3-NUCLEOTID-RXN_8</data>
    </node>
    <node id="n182">
      <data key="key1">3-NUCLEOTID-RXN</data>
      <data key="key2">1</data>
      <data key="key4">-</data>
      <data key="key5">1</data>
      <data key="key6">3.1.3.6</data>
      <data key="key9">reaction</data>
      <data key="key11">3-NUCLEOTID-RXN_9</data>
    </node>
    <node id="n183">
      <data key="key1">3-OCTAPRENYL-4-OHBENZOATE-DECARBOX-RXN</data>
      <data key="key2">1</data>
      <data key="key4">OPHBDC</data>
      <data key="key5">1</data>
      <data key="key6">4.1.1.98</data>
      <data key="key9">reaction</data>
      <data key="key11">3-OCTAPRENYL-4-OHBENZOATE-DECARBOX-RXN</data>
    </node>
    <node id="n184">
      <data key="key1">3-PHOSPHOGLYCERATE-PHOSPHATASE-RXN</data>
      <data key="key2">1</data>
      <data key="key4">-</data>
      <data key="key5">1</data>
      <data key="key6">3.1.3.38</data>
      <data key="key9">reaction</data>
      <data key="key11">3-PHOSPHOGLYCERATE-PHOSPHATASE-RXN</data>
    </node>
    <node id="n185">
      <data key="key1">3.1.3.68-RXN</data>
      <data key="key2">1</data>
      <data key="key4">-</data>
      <data key="key5">1</data>
      <data key="key6">3.1.3.68</data>
      <data key="key9">reaction</data>
      <data key="key11">3.1.3.68-RXN_1</data>
    </node>
    <node id="n186">
      <data key="key1">3.1.3.68-RXN</data>
      <data key="key2">1</data>
      <data key="key4">-</data>
      <data key="key5">1</data>
      <data key="key6">3.1.3.68</data>
      <data key="key9">reaction</data>
      <data key="key11">3.1.3.68-RXN_2</data>
    </node>
    <node id="n187">
      <data key="key1">3.1.3.68-RXN</data>
      <data key="key2">1</data>
      <data key="key4">-</data>
      <data key="key5">1</data>
      <data key="key6">3.1.3.68</data>
      <data key="key9">reaction</data>
      <data key="key11">3.1.3.68-RXN_3</data>
    </node>
    <node id="n188">
      <data key="key1">3.1.3.68-RXN</data>
      <data key="key2">1</data>
      <data key="key4">-</data>
      <data key="key5">1</data>
      <data key="key6">3.1.3.68</data>
      <data key="key9">reaction</data>
      <data key="key11">3.1.3.68-RXN_4</data>
    </node>
    <node id="n189">
      <data key="key1">3.1.3.74-RXN</data>
      <data key="key2">1</data>
      <data key="key4">PYDXPP</data>
      <data key="key5">1</data>
      <data key="key6">3.1.3.74</data>
      <data key="key9">reaction</data>
      <data key="key11">3.1.3.74-RXN_1</data>
    </node>
    <node id="n190">
      <data key="key1">3.1.3.74-RXN</data>
      <data key="key2">1</data>
      <data key="key4">PYDXPP</data>
      <data key="key5">1</data>
      <data key="key6">3.1.3.74</data>
      <data key="key9">reaction</data>
      <data key="key11">3.1.3.74-RXN_2</data>
    </node>
    <node id="n191">
      <data key="key1">3.1.3.74-RXN</data>
      <data key="key2">1</data>
      <data key="key4">PYDXPP</data>
      <data key="key5">1</data>
      <data key="key6">3.1.3.74</data>
      <data key="key9">reaction</data>
      <data key="key11">3.1.3.74-RXN_3</data>
    </node>
    <node id="n192">
      <data key="key1">3.1.3.74-RXN</data>
      <data key="key2">1</data>
      <data key="key4">PYDXPP</data>
      <data key="key5">1</data>
      <data key="key6">3.1.3.74</data>
      <data key="key9">reaction</data>
      <data key="key11">3.1.3.74-RXN_4</data>
    </node>
    <node id="n193">
      <data key="key1">3.1.3.74-RXN</data>
      <data key="key2">1</data>
      <data key="key4">PYDXPP</data>
      <data key="key5">1</data>
      <data key="key6">3.1.3.74</data>
      <data key="key9">reaction</data>
      <data key="key11">3.1.3.74-RXN_5</data>
    </node>
    <node id="n194">
      <data key="key1">3.1.3.74-RXN</data>
      <data key="key2">1</data>
      <data key="key4">PYDXPP</data>
      <data key="key5">1</data>
      <data key="key6">3.1.3.74</data>
      <data key="key9">reaction</data>
      <data key="key11">3.1.3.74-RXN_6</data>
    </node>
    <node id="n195">
      <data key="key1">3.1.3.74-RXN</data>
      <data key="key2">1</data>
      <data key="key4">PYDXPP</data>
      <data key="key5">1</data>
      <data key="key6">3.1.3.74</data>
      <data key="key9">reaction</data>
      <data key="key11">3.1.3.74-RXN_7</data>
    </node>
    <node id="n196">
      <data key="key1">3.1.3.74-RXN</data>
      <data key="key2">1</data>
      <data key="key4">PYDXPP</data>
      <data key="key5">1</data>
      <data key="key6">3.1.3.74</data>
      <data key="key9">reaction</data>
      <data key="key11">3.1.3.74-RXN_8</data>
    </node>
    <node id="n197">
      <data key="key1">3.1.4.14-RXN</data>
      <data key="key2">0</data>
      <data key="key4">-</data>
      <data key="key5">1</data>
      <data key="key6">3.1.4.14</data>
      <data key="key9">reaction</data>
      <data key="key11">3.1.4.14-RXN</data>
    </node>
    <node id="n198">
      <data key="key1">3.2.1.17-RXN</data>
      <data key="key2">1</data>
      <data key="key4">-</data>
      <data key="key5">1</data>
      <data key="key6">3.2.1.17</data>
      <data key="key9">reaction</data>
      <data key="key11">3.2.1.17-RXN</data>
    </node>
    <node id="n199">
      <data key="key1">3.4.13.22-RXN</data>
      <data key="key2">1</data>
      <data key="key4">-</data>
      <data key="key5">1</data>
      <data key="key6">3.4.13.22</data>
      <data key="key9">reaction</data>
      <data key="key11">3.4.13.22-RXN</data>
    </node>
    <node id="n200">
      <data key="key1">3.5.2.17-RXN</data>
      <data key="key2">1</data>
      <data key="key4">-</data>
      <data key="key5">1</data>
      <data key="key6">3.5.2.17</data>
      <data key="key9">reaction</data>
      <data key="key11">3.5.2.17-RXN</data>
    </node>
    <node id="n201">
      <data key="key1">3.6.1.41-RXN</data>
      <data key="key2">1</data>
      <data key="key4">AP4AH</data>
      <data key="key5">1</data>
      <data key="key6">3.6.1.41</data>
      <data key="key9">reaction</data>
      <data key="key11">3.6.1.41-RXN</data>
    </node>
    <node id="n202">
      <data key="key1">3.6.3.39-RXN</data>
      <data key="key2">1</data>
      <data key="key4">-</data>
      <data key="key5">1</data>
      <data key="key6">3.6.3.39</data>
      <data key="key9">reaction</data>
      <data key="key11">3.6.3.39-RXN_1</data>
    </node>
    <node id="n203">
      <data key="key1">3.6.3.39-RXN</data>
      <data key="key2">1</data>
      <data key="key4">-</data>
      <data key="key5">1</data>
      <data key="key6">3.6.3.39</data>
      <data key="key9">reaction</data>
      <data key="key11">3.6.3.39-RXN_2</data>
    </node>
    <node id="n204">
      <data key="key1">3.6.3.39-RXN</data>
      <data key="key2">1</data>
      <data key="key4">-</data>
      <data key="key5">1</data>
      <data key="key6">3.6.3.39</data>
      <data key="key9">reaction</data>
      <data key="key11">3.6.3.39-RXN_3</data>
    </node>
    <node id="n205">
      <data key="key1">3.6.3.53-RXN</data>
      <data key="key2">1</data>
      <data key="key4">-</data>
      <data key="key5">1</data>
      <data key="key6">3.6.3.53</data>
      <data key="key9">reaction</data>
      <data key="key11">3.6.3.53-RXN</data>
    </node>
    <node id="n206">
      <data key="key1">325-BISPHOSPHATE-NUCLEOTIDASE-RXN</data>
      <data key="key2">1</data>
      <data key="key4">BPNT</data>
      <data key="key5">1</data>
      <data key="key6">3.1.3.7</data>
      <data key="key9">reaction</data>
      <data key="key11">325-BISPHOSPHATE-NUCLEOTIDASE-RXN</data>
    </node>
    <node id="n207">
      <data key="key1">3PGAREARR-RXN</data>
      <data key="key2">1</data>
      <data key="key4">PGM</data>
      <data key="key5">1</data>
      <data key="key6">5.4.2.12</data>
      <data key="key9">reaction</data>
      <data key="key11">3PGAREARR-RXN_f</data>
    </node>
    <node id="n208">
      <data key="key1">3PGAREARR-RXN</data>
      <data key="key2">1</data>
      <data key="key4">PGM</data>
      <data key="key5">1</data>
      <data key="key6">5.4.2.12</data>
      <data key="key9">reaction</data>
      <data key="key11">3PGAREARR-RXN_r</data>
    </node>
    <node id="n209">
      <data key="key1">4-HYDROXYBUTYRATE-DEHYDROGENASE-RXN</data>
      <data key="key2">1</data>
      <data key="key4">-</data>
      <data key="key5">1</data>
      <data key="key6">1.1.1.61</data>
      <data key="key9">reaction</data>
      <data key="key11">4-HYDROXYBUTYRATE-DEHYDROGENASE-RXN</data>
    </node>
    <node id="n210">
      <data key="key1">4-NITROPHENYLPHOSPHATASE-RXN</data>
      <data key="key2">1</data>
      <data key="key4">-</data>
      <data key="key5">1</data>
      <data key="key6">3.1.3.41</data>
      <data key="key9">reaction</data>
      <data key="key11">4-NITROPHENYLPHOSPHATASE-RXN</data>
    </node>
    <node id="n211">
      <data key="key1">4.1.2.28-RXN</data>
      <data key="key2">1</data>
      <data key="key4">-</data>
      <data key="key5">1</data>
      <data key="key6">4.1.2.28</data>
      <data key="key9">reaction</data>
      <data key="key11">4.1.2.28-RXN_f_1</data>
    </node>
    <node id="n212">
      <data key="key1">4.1.2.28-RXN</data>
      <data key="key2">1</data>
      <data key="key4">-</data>
      <data key="key5">1</data>
      <data key="key6">4.1.2.28</data>
      <data key="key9">reaction</data>
      <data key="key11">4.1.2.28-RXN_f_2</data>
    </node>
    <node id="n213">
      <data key="key1">4.1.2.28-RXN</data>
      <data key="key2">1</data>
      <data key="key4">-</data>
      <data key="key5">1</data>
      <data key="key6">4.1.2.28</data>
      <data key="key9">reaction</data>
      <data key="key11">4.1.2.28-RXN_r_1</data>
    </node>
    <node id="n214">
      <data key="key1">4.1.2.28-RXN</data>
      <data key="key2">1</data>
      <data key="key4">-</data>
      <data key="key5">1</data>
      <data key="key6">4.1.2.28</data>
      <data key="key9">reaction</data>
      <data key="key11">4.1.2.28-RXN_r_2</data>
    </node>
    <node id="n215">
      <data key="key1">4.2.1.59-RXN</data>
      <data key="key2">0</data>
      <data key="key4">-</data>
      <data key="key5">1</data>
      <data key="key6">2.3.1.86,2.3.1.85,4.2.1.59</data>
      <data key="key9">reaction</data>
      <data key="key11">4.2.1.59-RXN</data>
    </node>
    <node id="n216">
      <data key="key1">4.2.1.99-RXN</data>
      <data key="key2">1</data>
      <data key="key4">MICITD</data>
      <data key="key5">1</data>
      <data key="key6">4.2.1.99</data>
      <data key="key9">reaction</data>
      <data key="key11">4.2.1.99-RXN_f</data>
    </node>
    <node id="n217">
      <data key="key1">4.2.1.99-RXN</data>
      <data key="key2">1</data>
      <data key="key4">MICITD</data>
      <data key="key5">1</data>
      <data key="key6">4.2.1.99</data>
      <data key="key9">reaction</data>
      <data key="key11">4.2.1.99-RXN_r</data>
    </node>
    <node id="n218">
      <data key="key1">4.3.1.17-RXN</data>
      <data key="key2">1</data>
      <data key="key4">SERD_L</data>
      <data key="key5">1</data>
      <data key="key6">4.3.1.17</data>
      <data key="key9">reaction</data>
      <data key="key11">4.3.1.17-RXN</data>
    </node>
    <node id="n219">
      <data key="key1">4OHBENZOATE-OCTAPRENYLTRANSFER-RXN</data>
      <data key="key2">1</data>
      <data key="key4">HBZOPT</data>
      <data key="key5">1</data>
      <data key="key6">2.5.1.39</data>
      <data key="key9">reaction</data>
      <data key="key11">4OHBENZOATE-OCTAPRENYLTRANSFER-RXN</data>
    </node>
    <node id="n220">
      <data key="key1">5-FORMYL-THF-CYCLO-LIGASE-RXN</data>
      <data key="key2">1</data>
      <data key="key4">-</data>
      <data key="key5">1</data>
      <data key="key6">6.3.3.2</data>
      <data key="key9">reaction</data>
      <data key="key11">5-FORMYL-THF-CYCLO-LIGASE-RXN</data>
    </node>
    <node id="n221">
      <data key="key1">5-NUCLEOTID-RXN</data>
      <data key="key2">1</data>
      <data key="key4">-</data>
      <data key="key5">1</data>
      <data key="key6">3.1.3.5</data>
      <data key="key9">reaction</data>
      <data key="key11">5-NUCLEOTID-RXN_1</data>
    </node>
    <node id="n222">
      <data key="key1">5-NUCLEOTID-RXN</data>
      <data key="key2">1</data>
      <data key="key4">-</data>
      <data key="key5">1</data>
      <data key="key6">3.1.3.5</data>
      <data key="key9">reaction</data>
      <data key="key11">5-NUCLEOTID-RXN_10</data>
    </node>
    <node id="n223">
      <data key="key1">5-NUCLEOTID-RXN</data>
      <data key="key2">1</data>
      <data key="key4">-</data>
      <data key="key5">1</data>
      <data key="key6">3.1.3.5</data>
      <data key="key9">reaction</data>
      <data key="key11">5-NUCLEOTID-RXN_11</data>
    </node>
    <node id="n224">
      <data key="key1">5-NUCLEOTID-RXN</data>
      <data key="key2">1</data>
      <data key="key4">-</data>
      <data key="key5">1</data>
      <data key="key6">3.1.3.5</data>
      <data key="key9">reaction</data>
      <data key="key11">5-NUCLEOTID-RXN_12</data>
    </node>
    <node id="n225">
      <data key="key1">5-NUCLEOTID-RXN</data>
      <data key="key2">1</data>
      <data key="key4">-</data>
      <data key="key5">1</data>
      <data key="key6">3.1.3.5</data>
      <data key="key9">reaction</data>
      <data key="key11">5-NUCLEOTID-RXN_13</data>
    </node>
    <node id="n226">
      <data key="key1">5-NUCLEOTID-RXN</data>
      <data key="key2">1</data>
      <data key="key4">-</data>
      <data key="key5">1</data>
      <data key="key6">3.1.3.5</data>
      <data key="key9">reaction</data>
      <data key="key11">5-NUCLEOTID-RXN_14</data>
    </node>
    <node id="n227">
      <data key="key1">5-NUCLEOTID-RXN</data>
      <data key="key2">1</data>
      <data key="key4">-</data>
      <data key="key5">1</data>
      <data key="key6">3.1.3.5</data>
      <data key="key9">reaction</data>
      <data key="key11">5-NUCLEOTID-RXN_15</data>
    </node>
    <node id="n228">
      <data key="key1">5-NUCLEOTID-RXN</data>
      <data key="key2">1</data>
      <data key="key4">-</data>
      <data key="key5">1</data>
      <data key="key6">3.1.3.5</data>
      <data key="key9">reaction</data>
      <data key="key11">5-NUCLEOTID-RXN_16</data>
    </node>
    <node id="n229">
      <data key="key1">5-NUCLEOTID-RXN</data>
      <data key="key2">1</data>
      <data key="key4">-</data>
      <data key="key5">1</data>
      <data key="key6">3.1.3.5</data>
      <data key="key9">reaction</data>
      <data key="key11">5-NUCLEOTID-RXN_17</data>
    </node>
    <node id="n230">
      <data key="key1">5-NUCLEOTID-RXN</data>
      <data key="key2">1</data>
      <data key="key4">-</data>
      <data key="key5">1</data>
      <data key="key6">3.1.3.5</data>
      <data key="key9">reaction</data>
      <data key="key11">5-NUCLEOTID-RXN_18</data>
    </node>
    <node id="n231">
      <data key="key1">5-NUCLEOTID-RXN</data>
      <data key="key2">1</data>
      <data key="key4">-</data>
      <data key="key5">1</data>
      <data key="key6">3.1.3.5</data>
      <data key="key9">reaction</data>
      <data key="key11">5-NUCLEOTID-RXN_19</data>
    </node>
    <node id="n232">
      <data key="key1">5-NUCLEOTID-RXN</data>
      <data key="key2">1</data>
      <data key="key4">-</data>
      <data key="key5">1</data>
      <data key="key6">3.1.3.5</data>
      <data key="key9">reaction</data>
      <data key="key11">5-NUCLEOTID-RXN_2</data>
    </node>
    <node id="n233">
      <data key="key1">5-NUCLEOTID-RXN</data>
      <data key="key2">1</data>
      <data key="key4">-</data>
      <data key="key5">1</data>
      <data key="key6">3.1.3.5</data>
      <data key="key9">reaction</data>
      <data key="key11">5-NUCLEOTID-RXN_20</data>
    </node>
    <node id="n234">
      <data key="key1">5-NUCLEOTID-RXN</data>
      <data key="key2">1</data>
      <data key="key4">-</data>
      <data key="key5">1</data>
      <data key="key6">3.1.3.5</data>
      <data key="key9">reaction</data>
      <data key="key11">5-NUCLEOTID-RXN_21</data>
    </node>
    <node id="n235">
      <data key="key1">5-NUCLEOTID-RXN</data>
      <data key="key2">1</data>
      <data key="key4">-</data>
      <data key="key5">1</data>
      <data key="key6">3.1.3.5</data>
      <data key="key9">reaction</data>
      <data key="key11">5-NUCLEOTID-RXN_22</data>
    </node>
    <node id="n236">
      <data key="key1">5-NUCLEOTID-RXN</data>
      <data key="key2">1</data>
      <data key="key4">-</data>
      <data key="key5">1</data>
      <data key="key6">3.1.3.5</data>
      <data key="key9">reaction</data>
      <data key="key11">5-NUCLEOTID-RXN_23</data>
    </node>
    <node id="n237">
      <data key="key1">5-NUCLEOTID-RXN</data>
      <data key="key2">1</data>
      <data key="key4">-</data>
      <data key="key5">1</data>
      <data key="key6">3.1.3.5</data>
      <data key="key9">reaction</data>
      <data key="key11">5-NUCLEOTID-RXN_24</data>
    </node>
    <node id="n238">
      <data key="key1">5-NUCLEOTID-RXN</data>
      <data key="key2">1</data>
      <data key="key4">-</data>
      <data key="key5">1</data>
      <data key="key6">3.1.3.5</data>
      <data key="key9">reaction</data>
      <data key="key11">5-NUCLEOTID-RXN_25</data>
    </node>
    <node id="n239">
      <data key="key1">5-NUCLEOTID-RXN</data>
      <data key="key2">1</data>
      <data key="key4">-</data>
      <data key="key5">1</data>
      <data key="key6">3.1.3.5</data>
      <data key="key9">reaction</data>
      <data key="key11">5-NUCLEOTID-RXN_26</data>
    </node>
    <node id="n240">
      <data key="key1">5-NUCLEOTID-RXN</data>
      <data key="key2">1</data>
      <data key="key4">-</data>
      <data key="key5">1</data>
      <data key="key6">3.1.3.5</data>
      <data key="key9">reaction</data>
      <data key="key11">5-NUCLEOTID-RXN_27</data>
    </node>
    <node id="n241">
      <data key="key1">5-NUCLEOTID-RXN</data>
      <data key="key2">1</data>
      <data key="key4">-</data>
      <data key="key5">1</data>
      <data key="key6">3.1.3.5</data>
      <data key="key9">reaction</data>
      <data key="key11">5-NUCLEOTID-RXN_28</data>
    </node>
    <node id="n242">
      <data key="key1">5-NUCLEOTID-RXN</data>
      <data key="key2">1</data>
      <data key="key4">-</data>
      <data key="key5">1</data>
      <data key="key6">3.1.3.5</data>
      <data key="key9">reaction</data>
      <data key="key11">5-NUCLEOTID-RXN_29</data>
    </node>
    <node id="n243">
      <data key="key1">5-NUCLEOTID-RXN</data>
      <data key="key2">1</data>
      <data key="key4">-</data>
      <data key="key5">1</data>
      <data key="key6">3.1.3.5</data>
      <data key="key9">reaction</data>
      <data key="key11">5-NUCLEOTID-RXN_3</data>
    </node>
    <node id="n244">
      <data key="key1">5-NUCLEOTID-RXN</data>
      <data key="key2">1</data>
      <data key="key4">-</data>
      <data key="key5">1</data>
      <data key="key6">3.1.3.5</data>
      <data key="key9">reaction</data>
      <data key="key11">5-NUCLEOTID-RXN_30</data>
    </node>
    <node id="n245">
      <data key="key1">5-NUCLEOTID-RXN</data>
      <data key="key2">1</data>
      <data key="key4">-</data>
      <data key="key5">1</data>
      <data key="key6">3.1.3.5</data>
      <data key="key9">reaction</data>
      <data key="key11">5-NUCLEOTID-RXN_31</data>
    </node>
    <node id="n246">
      <data key="key1">5-NUCLEOTID-RXN</data>
      <data key="key2">1</data>
      <data key="key4">-</data>
      <data key="key5">1</data>
      <data key="key6">3.1.3.5</data>
      <data key="key9">reaction</data>
      <data key="key11">5-NUCLEOTID-RXN_32</data>
    </node>
    <node id="n247">
      <data key="key1">5-NUCLEOTID-RXN</data>
      <data key="key2">1</data>
      <data key="key4">-</data>
      <data key="key5">1</data>
      <data key="key6">3.1.3.5</data>
      <data key="key9">reaction</data>
      <data key="key11">5-NUCLEOTID-RXN_33</data>
    </node>
    <node id="n248">
      <data key="key1">5-NUCLEOTID-RXN</data>
      <data key="key2">1</data>
      <data key="key4">-</data>
      <data key="key5">1</data>
      <data key="key6">3.1.3.5</data>
      <data key="key9">reaction</data>
      <data key="key11">5-NUCLEOTID-RXN_34</data>
    </node>
    <node id="n249">
      <data key="key1">5-NUCLEOTID-RXN</data>
      <data key="key2">1</data>
      <data key="key4">-</data>
      <data key="key5">1</data>
      <data key="key6">3.1.3.5</data>
      <data key="key9">reaction</data>
      <data key="key11">5-NUCLEOTID-RXN_35</data>
    </node>
    <node id="n250">
      <data key="key1">5-NUCLEOTID-RXN</data>
      <data key="key2">1</data>
      <data key="key4">-</data>
      <data key="key5">1</data>
      <data key="key6">3.1.3.5</data>
      <data key="key9">reaction</data>
      <data key="key11">5-NUCLEOTID-RXN_36</data>
    </node>
    <node id="n251">
      <data key="key1">5-NUCLEOTID-RXN</data>
      <data key="key2">1</data>
      <data key="key4">-</data>
      <data key="key5">1</data>
      <data key="key6">3.1.3.5</data>
      <data key="key9">reaction</data>
      <data key="key11">5-NUCLEOTID-RXN_37</data>
    </node>
    <node id="n252">
      <data key="key1">5-NUCLEOTID-RXN</data>
      <data key="key2">1</data>
      <data key="key4">-</data>
      <data key="key5">1</data>
      <data key="key6">3.1.3.5</data>
      <data key="key9">reaction</data>
      <data key="key11">5-NUCLEOTID-RXN_38</data>
    </node>
    <node id="n253">
      <data key="key1">5-NUCLEOTID-RXN</data>
      <data key="key2">1</data>
      <data key="key4">-</data>
      <data key="key5">1</data>
      <data key="key6">3.1.3.5</data>
      <data key="key9">reaction</data>
      <data key="key11">5-NUCLEOTID-RXN_39</data>
    </node>
    <node id="n254">
      <data key="key1">5-NUCLEOTID-RXN</data>
      <data key="key2">1</data>
      <data key="key4">-</data>
      <data key="key5">1</data>
      <data key="key6">3.1.3.5</data>
      <data key="key9">reaction</data>
      <data key="key11">5-NUCLEOTID-RXN_4</data>
    </node>
    <node id="n255">
      <data key="key1">5-NUCLEOTID-RXN</data>
      <data key="key2">1</data>
      <data key="key4">-</data>
      <data key="key5">1</data>
      <data key="key6">3.1.3.5</data>
      <data key="key9">reaction</data>
      <data key="key11">5-NUCLEOTID-RXN_40</data>
    </node>
    <node id="n256">
      <data key="key1">5-NUCLEOTID-RXN</data>
      <data key="key2">1</data>
      <data key="key4">-</data>
      <data key="key5">1</data>
      <data key="key6">3.1.3.5</data>
      <data key="key9">reaction</data>
      <data key="key11">5-NUCLEOTID-RXN_41</data>
    </node>
    <node id="n257">
      <data key="key1">5-NUCLEOTID-RXN</data>
      <data key="key2">1</data>
      <data key="key4">-</data>
      <data key="key5">1</data>
      <data key="key6">3.1.3.5</data>
      <data key="key9">reaction</data>
      <data key="key11">5-NUCLEOTID-RXN_42</data>
    </node>
    <node id="n258">
      <data key="key1">5-NUCLEOTID-RXN</data>
      <data key="key2">1</data>
      <data key="key4">-</data>
      <data key="key5">1</data>
      <data key="key6">3.1.3.5</data>
      <data key="key9">reaction</data>
      <data key="key11">5-NUCLEOTID-RXN_43</data>
    </node>
    <node id="n259">
      <data key="key1">5-NUCLEOTID-RXN</data>
      <data key="key2">1</data>
      <data key="key4">-</data>
      <data key="key5">1</data>
      <data key="key6">3.1.3.5</data>
      <data key="key9">reaction</data>
      <data key="key11">5-NUCLEOTID-RXN_44</data>
    </node>
    <node id="n260">
      <data key="key1">5-NUCLEOTID-RXN</data>
      <data key="key2">1</data>
      <data key="key4">-</data>
      <data key="key5">1</data>
      <data key="key6">3.1.3.5</data>
      <data key="key9">reaction</data>
      <data key="key11">5-NUCLEOTID-RXN_45</data>
    </node>
    <node id="n261">
      <data key="key1">5-NUCLEOTID-RXN</data>
      <data key="key2">1</data>
      <data key="key4">-</data>
      <data key="key5">1</data>
      <data key="key6">3.1.3.5</data>
      <data key="key9">reaction</data>
      <data key="key11">5-NUCLEOTID-RXN_46</data>
    </node>
    <node id="n262">
      <data key="key1">5-NUCLEOTID-RXN</data>
      <data key="key2">1</data>
      <data key="key4">-</data>
      <data key="key5">1</data>
      <data key="key6">3.1.3.5</data>
      <data key="key9">reaction</data>
      <data key="key11">5-NUCLEOTID-RXN_47</data>
    </node>
    <node id="n263">
      <data key="key1">5-NUCLEOTID-RXN</data>
      <data key="key2">1</data>
      <data key="key4">-</data>
      <data key="key5">1</data>
      <data key="key6">3.1.3.5</data>
      <data key="key9">reaction</data>
      <data key="key11">5-NUCLEOTID-RXN_48</data>
    </node>
    <node id="n264">
      <data key="key1">5-NUCLEOTID-RXN</data>
      <data key="key2">1</data>
      <data key="key4">-</data>
      <data key="key5">1</data>
      <data key="key6">3.1.3.5</data>
      <data key="key9">reaction</data>
      <data key="key11">5-NUCLEOTID-RXN_49</data>
    </node>
    <node id="n265">
      <data key="key1">5-NUCLEOTID-RXN</data>
      <data key="key2">1</data>
      <data key="key4">-</data>
      <data key="key5">1</data>
      <data key="key6">3.1.3.5</data>
      <data key="key9">reaction</data>
      <data key="key11">5-NUCLEOTID-RXN_5</data>
    </node>
    <node id="n266">
      <data key="key1">5-NUCLEOTID-RXN</data>
      <data key="key2">1</data>
      <data key="key4">-</data>
      <data key="key5">1</data>
      <data key="key6">3.1.3.5</data>
      <data key="key9">reaction</data>
      <data key="key11">5-NUCLEOTID-RXN_50</data>
    </node>
    <node id="n267">
      <data key="key1">5-NUCLEOTID-RXN</data>
      <data key="key2">1</data>
      <data key="key4">-</data>
      <data key="key5">1</data>
      <data key="key6">3.1.3.5</data>
      <data key="key9">reaction</data>
      <data key="key11">5-NUCLEOTID-RXN_51</data>
    </node>
    <node id="n268">
      <data key="key1">5-NUCLEOTID-RXN</data>
      <data key="key2">1</data>
      <data key="key4">-</data>
      <data key="key5">1</data>
      <data key="key6">3.1.3.5</data>
      <data key="key9">reaction</data>
      <data key="key11">5-NUCLEOTID-RXN_52</data>
    </node>
    <node id="n269">
      <data key="key1">5-NUCLEOTID-RXN</data>
      <data key="key2">1</data>
      <data key="key4">-</data>
      <data key="key5">1</data>
      <data key="key6">3.1.3.5</data>
      <data key="key9">reaction</data>
      <data key="key11">5-NUCLEOTID-RXN_53</data>
    </node>
    <node id="n270">
      <data key="key1">5-NUCLEOTID-RXN</data>
      <data key="key2">1</data>
      <data key="key4">-</data>
      <data key="key5">1</data>
      <data key="key6">3.1.3.5</data>
      <data key="key9">reaction</data>
      <data key="key11">5-NUCLEOTID-RXN_54</data>
    </node>
    <node id="n271">
      <data key="key1">5-NUCLEOTID-RXN</data>
      <data key="key2">1</data>
      <data key="key4">-</data>
      <data key="key5">1</data>
      <data key="key6">3.1.3.5</data>
      <data key="key9">reaction</data>
      <data key="key11">5-NUCLEOTID-RXN_55</data>
    </node>
    <node id="n272">
      <data key="key1">5-NUCLEOTID-RXN</data>
      <data key="key2">1</data>
      <data key="key4">-</data>
      <data key="key5">1</data>
      <data key="key6">3.1.3.5</data>
      <data key="key9">reaction</data>
      <data key="key11">5-NUCLEOTID-RXN_56</data>
    </node>
    <node id="n273">
      <data key="key1">5-NUCLEOTID-RXN</data>
      <data key="key2">1</data>
      <data key="key4">-</data>
      <data key="key5">1</data>
      <data key="key6">3.1.3.5</data>
      <data key="key9">reaction</data>
      <data key="key11">5-NUCLEOTID-RXN_57</data>
    </node>
    <node id="n274">
      <data key="key1">5-NUCLEOTID-RXN</data>
      <data key="key2">1</data>
      <data key="key4">-</data>
      <data key="key5">1</data>
      <data key="key6">3.1.3.5</data>
      <data key="key9">reaction</data>
      <data key="key11">5-NUCLEOTID-RXN_58</data>
    </node>
    <node id="n275">
      <data key="key1">5-NUCLEOTID-RXN</data>
      <data key="key2">1</data>
      <data key="key4">-</data>
      <data key="key5">1</data>
      <data key="key6">3.1.3.5</data>
      <data key="key9">reaction</data>
      <data key="key11">5-NUCLEOTID-RXN_59</data>
    </node>
    <node id="n276">
      <data key="key1">5-NUCLEOTID-RXN</data>
      <data key="key2">1</data>
      <data key="key4">-</data>
      <data key="key5">1</data>
      <data key="key6">3.1.3.5</data>
      <data key="key9">reaction</data>
      <data key="key11">5-NUCLEOTID-RXN_6</data>
    </node>
    <node id="n277">
      <data key="key1">5-NUCLEOTID-RXN</data>
      <data key="key2">1</data>
      <data key="key4">-</data>
      <data key="key5">1</data>
      <data key="key6">3.1.3.5</data>
      <data key="key9">reaction</data>
      <data key="key11">5-NUCLEOTID-RXN_60</data>
    </node>
    <node id="n278">
      <data key="key1">5-NUCLEOTID-RXN</data>
      <data key="key2">1</data>
      <data key="key4">-</data>
      <data key="key5">1</data>
      <data key="key6">3.1.3.5</data>
      <data key="key9">reaction</data>
      <data key="key11">5-NUCLEOTID-RXN_7</data>
    </node>
    <node id="n279">
      <data key="key1">5-NUCLEOTID-RXN</data>
      <data key="key2">1</data>
      <data key="key4">-</data>
      <data key="key5">1</data>
      <data key="key6">3.1.3.5</data>
      <data key="key9">reaction</data>
      <data key="key11">5-NUCLEOTID-RXN_8</data>
    </node>
    <node id="n280">
      <data key="key1">5-NUCLEOTID-RXN</data>
      <data key="key2">1</data>
      <data key="key4">-</data>
      <data key="key5">1</data>
      <data key="key6">3.1.3.5</data>
      <data key="key9">reaction</data>
      <data key="key11">5-NUCLEOTID-RXN_9</data>
    </node>
    <node id="n281">
      <data key="key1">5.3.1.17-RXN</data>
      <data key="key2">1</data>
      <data key="key4">-</data>
      <data key="key5">1</data>
      <data key="key6">5.3.1.17</data>
      <data key="key9">reaction</data>
      <data key="key11">5.3.1.17-RXN_f</data>
    </node>
    <node id="n282">
      <data key="key1">5.3.1.17-RXN</data>
      <data key="key2">1</data>
      <data key="key4">-</data>
      <data key="key5">1</data>
      <data key="key6">5.3.1.17</data>
      <data key="key9">reaction</data>
      <data key="key11">5.3.1.17-RXN_r</data>
    </node>
    <node id="n283">
      <data key="key1">5.4.2.10-RXN</data>
      <data key="key2">1</data>
      <data key="key4">PGAMT</data>
      <data key="key5">1</data>
      <data key="key6">5.4.2.10</data>
      <data key="key9">reaction</data>
      <data key="key11">5.4.2.10-RXN_f</data>
    </node>
    <node id="n284">
      <data key="key1">5.4.2.10-RXN</data>
      <data key="key2">1</data>
      <data key="key4">PGAMT</data>
      <data key="key5">1</data>
      <data key="key6">5.4.2.10</data>
      <data key="key9">reaction</data>
      <data key="key11">5.4.2.10-RXN_r</data>
    </node>
    <node id="n285">
      <data key="key1">6-PHOSPHO-BETA-GLUCOSIDASE-RXN</data>
      <data key="key2">1</data>
      <data key="key4">-</data>
      <data key="key5">1</data>
      <data key="key6">3.2.1.86</data>
      <data key="key9">reaction</data>
      <data key="key11">6-PHOSPHO-BETA-GLUCOSIDASE-RXN_1</data>
    </node>
    <node id="n286">
      <data key="key1">6-PHOSPHO-BETA-GLUCOSIDASE-RXN</data>
      <data key="key2">1</data>
      <data key="key4">-</data>
      <data key="key5">1</data>
      <data key="key6">3.2.1.86</data>
      <data key="key9">reaction</data>
      <data key="key11">6-PHOSPHO-BETA-GLUCOSIDASE-RXN_2</data>
    </node>
    <node id="n287">
      <data key="key1">6-PHOSPHO-BETA-GLUCOSIDASE-RXN</data>
      <data key="key2">1</data>
      <data key="key4">-</data>
      <data key="key5">1</data>
      <data key="key6">3.2.1.86</data>
      <data key="key9">reaction</data>
      <data key="key11">6-PHOSPHO-BETA-GLUCOSIDASE-RXN_3</data>
    </node>
    <node id="n288">
      <data key="key1">6PFRUCTPHOS-RXN</data>
      <data key="key2">1</data>
      <data key="key4">PFK</data>
      <data key="key5">1</data>
      <data key="key6">2.7.1.11</data>
      <data key="key9">reaction</data>
      <data key="key11">6PFRUCTPHOS-RXN_1</data>
    </node>
    <node id="n289">
      <data key="key1">6PFRUCTPHOS-RXN</data>
      <data key="key2">1</data>
      <data key="key4">PFK</data>
      <data key="key5">1</data>
      <data key="key6">2.7.1.11</data>
      <data key="key9">reaction</data>
      <data key="key11">6PFRUCTPHOS-RXN_2</data>
    </node>
    <node id="n290">
      <data key="key1">6PGLUCONOLACT-RXN</data>
      <data key="key2">1</data>
      <data key="key4">PGL</data>
      <data key="key5">1</data>
      <data key="key6">3.1.1.31</data>
      <data key="key9">reaction</data>
      <data key="key11">6PGLUCONOLACT-RXN</data>
    </node>
    <node id="n291">
      <data key="key1">7-ALPHA-HYDROXYSTEROID-DEH-RXN</data>
      <data key="key2">1</data>
      <data key="key4">-</data>
      <data key="key5">1</data>
      <data key="key6">1.1.1.159</data>
      <data key="key9">reaction</data>
      <data key="key11">7-ALPHA-HYDROXYSTEROID-DEH-RXN</data>
    </node>
    <node id="n292">
      <data key="key1">7KAPSYN-RXN</data>
      <data key="key2">1</data>
      <data key="key4">AOXSr</data>
      <data key="key5">1</data>
      <data key="key6">2.3.1.47</data>
      <data key="key9">reaction</data>
      <data key="key11">7KAPSYN-RXN</data>
    </node>
    <node id="n293">
      <data key="key1">ABC-10-RXN</data>
      <data key="key2">1</data>
      <data key="key4">-</data>
      <data key="key5">1</data>
      <data key="key6">3.6.3.34</data>
      <data key="key9">reaction</data>
      <data key="key11">ABC-10-RXN</data>
    </node>
    <node id="n294">
      <data key="key1">ABC-11-RXN</data>
      <data key="key2">1</data>
      <data key="key4">-</data>
      <data key="key5">1</data>
      <data key="key6">3.6.3.34</data>
      <data key="key9">reaction</data>
      <data key="key11">ABC-11-RXN_1</data>
    </node>
    <node id="n295">
      <data key="key1">ABC-11-RXN</data>
      <data key="key2">1</data>
      <data key="key4">-</data>
      <data key="key5">1</data>
      <data key="key6">3.6.3.34</data>
      <data key="key9">reaction</data>
      <data key="key11">ABC-11-RXN_2</data>
    </node>
    <node id="n296">
      <data key="key1">ABC-11-RXN</data>
      <data key="key2">1</data>
      <data key="key4">-</data>
      <data key="key5">1</data>
      <data key="key6">3.6.3.34</data>
      <data key="key9">reaction</data>
      <data key="key11">ABC-11-RXN_3</data>
    </node>
    <node id="n297">
      <data key="key1">ABC-12-RXN</data>
      <data key="key2">1</data>
      <data key="key4">GLNabc</data>
      <data key="key5">1</data>
      <data key="key6">3.6.3.21</data>
      <data key="key9">reaction</data>
      <data key="key11">ABC-12-RXN</data>
    </node>
    <node id="n298">
      <data key="key1">ABC-13-RXN</data>
      <data key="key2">1</data>
      <data key="key4">GLUabc</data>
      <data key="key5">1</data>
      <data key="key6">3.6.3.21</data>
      <data key="key9">reaction</data>
      <data key="key11">ABC-13-RXN</data>
    </node>
    <node id="n299">
      <data key="key1">ABC-14-RXN</data>
      <data key="key2">1</data>
      <data key="key4">HISabc</data>
      <data key="key5">1</data>
      <data key="key6">3.6.3.21</data>
      <data key="key9">reaction</data>
      <data key="key11">ABC-14-RXN</data>
    </node>
    <node id="n300">
      <data key="key1">ABC-15-RXN</data>
      <data key="key2">1</data>
      <data key="key4">ILEabc</data>
      <data key="key5">1</data>
      <data key="key9">reaction</data>
      <data key="key11">ABC-15-RXN</data>
    </node>
    <node id="n301">
      <data key="key1">ABC-18-RXN</data>
      <data key="key2">1</data>
      <data key="key4">GALabc</data>
      <data key="key5">1</data>
      <data key="key6">3.6.3.17</data>
      <data key="key9">reaction</data>
      <data key="key11">ABC-18-RXN_1</data>
    </node>
    <node id="n302">
      <data key="key1">ABC-18-RXN</data>
      <data key="key2">1</data>
      <data key="key4">GALabc</data>
      <data key="key5">1</data>
      <data key="key6">3.6.3.17</data>
      <data key="key9">reaction</data>
      <data key="key11">ABC-18-RXN_2</data>
    </node>
    <node id="n303">
      <data key="key1">ABC-19-RXN</data>
      <data key="key2">1</data>
      <data key="key4">-</data>
      <data key="key5">1</data>
      <data key="key6">3.6.3.29</data>
      <data key="key9">reaction</data>
      <data key="key11">ABC-19-RXN</data>
    </node>
    <node id="n304">
      <data key="key1">ABC-2-RXN</data>
      <data key="key2">1</data>
      <data key="key4">ARBabc</data>
      <data key="key5">1</data>
      <data key="key6">3.6.3.17</data>
      <data key="key9">reaction</data>
      <data key="key11">ABC-2-RXN</data>
    </node>
    <node id="n305">
      <data key="key1">ABC-20-RXN</data>
      <data key="key2">1</data>
      <data key="key4">-</data>
      <data key="key5">1</data>
      <data key="key6">3.6.3.24</data>
      <data key="key9">reaction</data>
      <data key="key11">ABC-20-RXN_1</data>
    </node>
    <node id="n306">
      <data key="key1">ABC-20-RXN</data>
      <data key="key2">1</data>
      <data key="key4">-</data>
      <data key="key5">1</data>
      <data key="key6">3.6.3.24</data>
      <data key="key9">reaction</data>
      <data key="key11">ABC-20-RXN_2</data>
    </node>
    <node id="n307">
      <data key="key1">ABC-23-RXN</data>
      <data key="key2">1</data>
      <data key="key4">-</data>
      <data key="key5">1</data>
      <data key="key6">3.6.3.28</data>
      <data key="key9">reaction</data>
      <data key="key11">ABC-23-RXN_1</data>
    </node>
    <node id="n308">
      <data key="key1">ABC-23-RXN</data>
      <data key="key2">1</data>
      <data key="key4">-</data>
      <data key="key5">1</data>
      <data key="key6">3.6.3.28</data>
      <data key="key9">reaction</data>
      <data key="key11">ABC-23-RXN_2</data>
    </node>
    <node id="n309">
      <data key="key1">ABC-23-RXN</data>
      <data key="key2">1</data>
      <data key="key4">-</data>
      <data key="key5">1</data>
      <data key="key6">3.6.3.28</data>
      <data key="key9">reaction</data>
      <data key="key11">ABC-23-RXN_3</data>
    </node>
    <node id="n310">
      <data key="key1">ABC-24-RXN</data>
      <data key="key2">1</data>
      <data key="key4">SPMDabc</data>
      <data key="key5">1</data>
      <data key="key6">3.6.3.31</data>
      <data key="key9">reaction</data>
      <data key="key11">ABC-24-RXN</data>
    </node>
    <node id="n311">
      <data key="key1">ABC-25-RXN</data>
      <data key="key2">1</data>
      <data key="key4">PTRCabc</data>
      <data key="key5">1</data>
      <data key="key6">3.6.3.31</data>
      <data key="key9">reaction</data>
      <data key="key11">ABC-25-RXN_1</data>
    </node>
    <node id="n312">
      <data key="key1">ABC-25-RXN</data>
      <data key="key2">1</data>
      <data key="key4">PTRCabc</data>
      <data key="key5">1</data>
      <data key="key6">3.6.3.31</data>
      <data key="key9">reaction</data>
      <data key="key11">ABC-25-RXN_2</data>
    </node>
    <node id="n313">
      <data key="key1">ABC-26-RXN</data>
      <data key="key2">1</data>
      <data key="key4">PROabc</data>
      <data key="key5">1</data>
      <data key="key9">reaction</data>
      <data key="key11">ABC-26-RXN</data>
    </node>
    <node id="n314">
      <data key="key1">ABC-27-RXN</data>
      <data key="key2">1</data>
      <data key="key4">PIabc</data>
      <data key="key5">1</data>
      <data key="key6">3.6.3.27</data>
      <data key="key9">reaction</data>
      <data key="key11">ABC-27-RXN</data>
    </node>
    <node id="n315">
      <data key="key1">ABC-28-RXN</data>
      <data key="key2">1</data>
      <data key="key4">-</data>
      <data key="key5">1</data>
      <data key="key6">3.6.3.17</data>
      <data key="key9">reaction</data>
      <data key="key11">ABC-28-RXN</data>
    </node>
    <node id="n316">
      <data key="key1">ABC-3-RXN</data>
      <data key="key2">1</data>
      <data key="key4">LYSabc</data>
      <data key="key5">1</data>
      <data key="key6">3.6.3.21</data>
      <data key="key9">reaction</data>
      <data key="key11">ABC-3-RXN</data>
    </node>
    <node id="n317">
      <data key="key1">ABC-32-RXN</data>
      <data key="key2">1</data>
      <data key="key4">THMabc</data>
      <data key="key5">1</data>
      <data key="key9">reaction</data>
      <data key="key11">ABC-32-RXN</data>
    </node>
    <node id="n318">
      <data key="key1">ABC-33-RXN</data>
      <data key="key2">1</data>
      <data key="key4">XYLabc</data>
      <data key="key5">1</data>
      <data key="key6">3.6.3.17</data>
      <data key="key9">reaction</data>
      <data key="key11">ABC-33-RXN</data>
    </node>
    <node id="n319">
      <data key="key1">ABC-34-RXN</data>
      <data key="key2">1</data>
      <data key="key4">GLYC3Pabc</data>
      <data key="key5">1</data>
      <data key="key6">3.6.3.20</data>
      <data key="key9">reaction</data>
      <data key="key11">ABC-34-RXN</data>
    </node>
    <node id="n320">
      <data key="key1">ABC-35-RXN</data>
      <data key="key2">1</data>
      <data key="key4">LEUabc</data>
      <data key="key5">1</data>
      <data key="key9">reaction</data>
      <data key="key11">ABC-35-RXN_1</data>
    </node>
    <node id="n321">
      <data key="key1">ABC-35-RXN</data>
      <data key="key2">1</data>
      <data key="key4">LEUabc</data>
      <data key="key5">1</data>
      <data key="key9">reaction</data>
      <data key="key11">ABC-35-RXN_2</data>
    </node>
    <node id="n322">
      <data key="key1">ABC-36-RXN</data>
      <data key="key2">1</data>
      <data key="key4">VALabc</data>
      <data key="key5">1</data>
      <data key="key9">reaction</data>
      <data key="key11">ABC-36-RXN</data>
    </node>
    <node id="n323">
      <data key="key1">ABC-37-RXN</data>
      <data key="key2">1</data>
      <data key="key4">ORNabc</data>
      <data key="key5">1</data>
      <data key="key6">3.6.3.21</data>
      <data key="key9">reaction</data>
      <data key="key11">ABC-37-RXN</data>
    </node>
    <node id="n324">
      <data key="key1">ABC-4-RXN</data>
      <data key="key2">1</data>
      <data key="key4">ARGabc</data>
      <data key="key5">1</data>
      <data key="key6">3.6.3.21</data>
      <data key="key9">reaction</data>
      <data key="key11">ABC-4-RXN_1</data>
    </node>
    <node id="n325">
      <data key="key1">ABC-4-RXN</data>
      <data key="key2">1</data>
      <data key="key4">ARGabc</data>
      <data key="key5">1</data>
      <data key="key6">3.6.3.21</data>
      <data key="key9">reaction</data>
      <data key="key11">ABC-4-RXN_2</data>
    </node>
    <node id="n326">
      <data key="key1">ABC-42-RXN</data>
      <data key="key2">1</data>
      <data key="key4">-</data>
      <data key="key5">1</data>
      <data key="key9">reaction</data>
      <data key="key11">ABC-42-RXN</data>
    </node>
    <node id="n327">
      <data key="key1">ABC-5-RXN</data>
      <data key="key2">1</data>
      <data key="key4">CBL1abc</data>
      <data key="key5">1</data>
      <data key="key6">3.6.3.33</data>
      <data key="key9">reaction</data>
      <data key="key11">ABC-5-RXN</data>
    </node>
    <node id="n328">
      <data key="key1">ABC-56-RXN</data>
      <data key="key2">1</data>
      <data key="key4">-</data>
      <data key="key5">1</data>
      <data key="key9">reaction</data>
      <data key="key11">ABC-56-RXN</data>
    </node>
    <node id="n329">
      <data key="key1">ABC-63-RXN</data>
      <data key="key2">1</data>
      <data key="key4">-</data>
      <data key="key5">1</data>
      <data key="key9">reaction</data>
      <data key="key11">ABC-63-RXN</data>
    </node>
    <node id="n330">
      <data key="key1">ABC-64-RXN</data>
      <data key="key2">1</data>
      <data key="key4">TAURabc</data>
      <data key="key5">1</data>
      <data key="key6">3.6.3.36</data>
      <data key="key9">reaction</data>
      <data key="key11">ABC-64-RXN</data>
    </node>
    <node id="n331">
      <data key="key1">ABC-7-RXN</data>
      <data key="key2">1</data>
      <data key="key4">TSULabc</data>
      <data key="key5">1</data>
      <data key="key6">3.6.3.25</data>
      <data key="key9">reaction</data>
      <data key="key11">ABC-7-RXN_1</data>
    </node>
    <node id="n332">
      <data key="key1">ABC-7-RXN</data>
      <data key="key2">1</data>
      <data key="key4">TSULabc</data>
      <data key="key5">1</data>
      <data key="key6">3.6.3.25</data>
      <data key="key9">reaction</data>
      <data key="key11">ABC-7-RXN_2</data>
    </node>
    <node id="n333">
      <data key="key1">ABC-70-RXN</data>
      <data key="key2">1</data>
      <data key="key4">SULabc</data>
      <data key="key5">1</data>
      <data key="key6">3.6.3.25</data>
      <data key="key9">reaction</data>
      <data key="key11">ABC-70-RXN_1</data>
    </node>
    <node id="n334">
      <data key="key1">ABC-70-RXN</data>
      <data key="key2">1</data>
      <data key="key4">SULabc</data>
      <data key="key5">1</data>
      <data key="key6">3.6.3.25</data>
      <data key="key9">reaction</data>
      <data key="key11">ABC-70-RXN_2</data>
    </node>
    <node id="n335">
      <data key="key1">ABC-8-RXN</data>
      <data key="key2">1</data>
      <data key="key4">-</data>
      <data key="key5">1</data>
      <data key="key9">reaction</data>
      <data key="key11">ABC-8-RXN_1</data>
    </node>
    <node id="n336">
      <data key="key1">ABC-8-RXN</data>
      <data key="key2">1</data>
      <data key="key4">-</data>
      <data key="key5">1</data>
      <data key="key9">reaction</data>
      <data key="key11">ABC-8-RXN_10</data>
    </node>
    <node id="n337">
      <data key="key1">ABC-8-RXN</data>
      <data key="key2">1</data>
      <data key="key4">-</data>
      <data key="key5">1</data>
      <data key="key9">reaction</data>
      <data key="key11">ABC-8-RXN_11</data>
    </node>
    <node id="n338">
      <data key="key1">ABC-8-RXN</data>
      <data key="key2">1</data>
      <data key="key4">-</data>
      <data key="key5">1</data>
      <data key="key9">reaction</data>
      <data key="key11">ABC-8-RXN_12</data>
    </node>
    <node id="n339">
      <data key="key1">ABC-8-RXN</data>
      <data key="key2">1</data>
      <data key="key4">-</data>
      <data key="key5">1</data>
      <data key="key9">reaction</data>
      <data key="key11">ABC-8-RXN_13</data>
    </node>
    <node id="n340">
      <data key="key1">ABC-8-RXN</data>
      <data key="key2">1</data>
      <data key="key4">-</data>
      <data key="key5">1</data>
      <data key="key9">reaction</data>
      <data key="key11">ABC-8-RXN_14</data>
    </node>
    <node id="n341">
      <data key="key1">ABC-8-RXN</data>
      <data key="key2">1</data>
      <data key="key4">-</data>
      <data key="key5">1</data>
      <data key="key9">reaction</data>
      <data key="key11">ABC-8-RXN_15</data>
    </node>
    <node id="n342">
      <data key="key1">ABC-8-RXN</data>
      <data key="key2">1</data>
      <data key="key4">-</data>
      <data key="key5">1</data>
      <data key="key9">reaction</data>
      <data key="key11">ABC-8-RXN_16</data>
    </node>
    <node id="n343">
      <data key="key1">ABC-8-RXN</data>
      <data key="key2">1</data>
      <data key="key4">-</data>
      <data key="key5">1</data>
      <data key="key9">reaction</data>
      <data key="key11">ABC-8-RXN_17</data>
    </node>
    <node id="n344">
      <data key="key1">ABC-8-RXN</data>
      <data key="key2">1</data>
      <data key="key4">-</data>
      <data key="key5">1</data>
      <data key="key9">reaction</data>
      <data key="key11">ABC-8-RXN_18</data>
    </node>
    <node id="n345">
      <data key="key1">ABC-8-RXN</data>
      <data key="key2">1</data>
      <data key="key4">-</data>
      <data key="key5">1</data>
      <data key="key9">reaction</data>
      <data key="key11">ABC-8-RXN_19</data>
    </node>
    <node id="n346">
      <data key="key1">ABC-8-RXN</data>
      <data key="key2">1</data>
      <data key="key4">-</data>
      <data key="key5">1</data>
      <data key="key9">reaction</data>
      <data key="key11">ABC-8-RXN_2</data>
    </node>
    <node id="n347">
      <data key="key1">ABC-8-RXN</data>
      <data key="key2">1</data>
      <data key="key4">-</data>
      <data key="key5">1</data>
      <data key="key9">reaction</data>
      <data key="key11">ABC-8-RXN_20</data>
    </node>
    <node id="n348">
      <data key="key1">ABC-8-RXN</data>
      <data key="key2">1</data>
      <data key="key4">-</data>
      <data key="key5">1</data>
      <data key="key9">reaction</data>
      <data key="key11">ABC-8-RXN_21</data>
    </node>
    <node id="n349">
      <data key="key1">ABC-8-RXN</data>
      <data key="key2">1</data>
      <data key="key4">-</data>
      <data key="key5">1</data>
      <data key="key9">reaction</data>
      <data key="key11">ABC-8-RXN_22</data>
    </node>
    <node id="n350">
      <data key="key1">ABC-8-RXN</data>
      <data key="key2">1</data>
      <data key="key4">-</data>
      <data key="key5">1</data>
      <data key="key9">reaction</data>
      <data key="key11">ABC-8-RXN_23</data>
    </node>
    <node id="n351">
      <data key="key1">ABC-8-RXN</data>
      <data key="key2">1</data>
      <data key="key4">-</data>
      <data key="key5">1</data>
      <data key="key9">reaction</data>
      <data key="key11">ABC-8-RXN_24</data>
    </node>
    <node id="n352">
      <data key="key1">ABC-8-RXN</data>
      <data key="key2">1</data>
      <data key="key4">-</data>
      <data key="key5">1</data>
      <data key="key9">reaction</data>
      <data key="key11">ABC-8-RXN_25</data>
    </node>
    <node id="n353">
      <data key="key1">ABC-8-RXN</data>
      <data key="key2">1</data>
      <data key="key4">-</data>
      <data key="key5">1</data>
      <data key="key9">reaction</data>
      <data key="key11">ABC-8-RXN_3</data>
    </node>
    <node id="n354">
      <data key="key1">ABC-8-RXN</data>
      <data key="key2">1</data>
      <data key="key4">-</data>
      <data key="key5">1</data>
      <data key="key9">reaction</data>
      <data key="key11">ABC-8-RXN_4</data>
    </node>
    <node id="n355">
      <data key="key1">ABC-8-RXN</data>
      <data key="key2">1</data>
      <data key="key4">-</data>
      <data key="key5">1</data>
      <data key="key9">reaction</data>
      <data key="key11">ABC-8-RXN_5</data>
    </node>
    <node id="n356">
      <data key="key1">ABC-8-RXN</data>
      <data key="key2">1</data>
      <data key="key4">-</data>
      <data key="key5">1</data>
      <data key="key9">reaction</data>
      <data key="key11">ABC-8-RXN_6</data>
    </node>
    <node id="n357">
      <data key="key1">ABC-8-RXN</data>
      <data key="key2">1</data>
      <data key="key4">-</data>
      <data key="key5">1</data>
      <data key="key9">reaction</data>
      <data key="key11">ABC-8-RXN_7</data>
    </node>
    <node id="n358">
      <data key="key1">ABC-8-RXN</data>
      <data key="key2">1</data>
      <data key="key4">-</data>
      <data key="key5">1</data>
      <data key="key9">reaction</data>
      <data key="key11">ABC-8-RXN_8</data>
    </node>
    <node id="n359">
      <data key="key1">ABC-8-RXN</data>
      <data key="key2">1</data>
      <data key="key4">-</data>
      <data key="key5">1</data>
      <data key="key9">reaction</data>
      <data key="key11">ABC-8-RXN_9</data>
    </node>
    <node id="n360">
      <data key="key1">ABC-9-RXN</data>
      <data key="key2">1</data>
      <data key="key4">-</data>
      <data key="key5">1</data>
      <data key="key6">3.6.3.34</data>
      <data key="key9">reaction</data>
      <data key="key11">ABC-9-RXN</data>
    </node>
    <node id="n361">
      <data key="key1">ACETALD-DEHYDROG-RXN</data>
      <data key="key2">1</data>
      <data key="key4">ACALDi</data>
      <data key="key5">1</data>
      <data key="key6">1.2.1.10</data>
      <data key="key9">reaction</data>
      <data key="key11">ACETALD-DEHYDROG-RXN_f_1</data>
    </node>
    <node id="n362">
      <data key="key1">ACETALD-DEHYDROG-RXN</data>
      <data key="key2">1</data>
      <data key="key4">ACALDi</data>
      <data key="key5">1</data>
      <data key="key6">1.2.1.10</data>
      <data key="key9">reaction</data>
      <data key="key11">ACETALD-DEHYDROG-RXN_f_2</data>
    </node>
    <node id="n363">
      <data key="key1">ACETALD-DEHYDROG-RXN</data>
      <data key="key2">1</data>
      <data key="key4">ACALDi</data>
      <data key="key5">1</data>
      <data key="key6">1.2.1.10</data>
      <data key="key9">reaction</data>
      <data key="key11">ACETALD-DEHYDROG-RXN_r_1</data>
    </node>
    <node id="n364">
      <data key="key1">ACETALD-DEHYDROG-RXN</data>
      <data key="key2">1</data>
      <data key="key4">ACALDi</data>
      <data key="key5">1</data>
      <data key="key6">1.2.1.10</data>
      <data key="key9">reaction</data>
      <data key="key11">ACETALD-DEHYDROG-RXN_r_2</data>
    </node>
    <node id="n365">
      <data key="key1">ACETATE--COA-LIGASE-RXN</data>
      <data key="key2">1</data>
      <data key="key4">ACS</data>
      <data key="key5">1</data>
      <data key="key6">6.2.1.1</data>
      <data key="key9">reaction</data>
      <data key="key11">ACETATE--COA-LIGASE-RXN</data>
    </node>
    <node id="n366">
      <data key="key1">ACETATEKIN-RXN</data>
      <data key="key2">1</data>
      <data key="key4">ACKr</data>
      <data key="key5">1</data>
      <data key="key6">2.7.2.1</data>
      <data key="key9">reaction</data>
      <data key="key11">ACETATEKIN-RXN_f_1</data>
    </node>
    <node id="n367">
      <data key="key1">ACETATEKIN-RXN</data>
      <data key="key2">1</data>
      <data key="key4">ACKr</data>
      <data key="key5">1</data>
      <data key="key6">2.7.2.1</data>
      <data key="key9">reaction</data>
      <data key="key11">ACETATEKIN-RXN_f_2</data>
    </node>
    <node id="n368">
      <data key="key1">ACETATEKIN-RXN</data>
      <data key="key2">1</data>
      <data key="key4">ACKr</data>
      <data key="key5">1</data>
      <data key="key6">2.7.2.1</data>
      <data key="key9">reaction</data>
      <data key="key11">ACETATEKIN-RXN_r_1</data>
    </node>
    <node id="n369">
      <data key="key1">ACETATEKIN-RXN</data>
      <data key="key2">1</data>
      <data key="key4">ACKr</data>
      <data key="key5">1</data>
      <data key="key6">2.7.2.1</data>
      <data key="key9">reaction</data>
      <data key="key11">ACETATEKIN-RXN_r_2</data>
    </node>
    <node id="n370">
      <data key="key1">ACETOACETYL-COA-TRANSFER-RXN</data>
      <data key="key2">1</data>
      <data key="key4">ACACCT</data>
      <data key="key5">1</data>
      <data key="key6">2.8.3</data>
      <data key="key9">reaction</data>
      <data key="key11">ACETOACETYL-COA-TRANSFER-RXN_f_1</data>
    </node>
    <node id="n371">
      <data key="key1">ACETOACETYL-COA-TRANSFER-RXN</data>
      <data key="key2">1</data>
      <data key="key4">ACACCT</data>
      <data key="key5">1</data>
      <data key="key6">2.8.3</data>
      <data key="key9">reaction</data>
      <data key="key11">ACETOACETYL-COA-TRANSFER-RXN_f_2</data>
    </node>
    <node id="n372">
      <data key="key1">ACETOACETYL-COA-TRANSFER-RXN</data>
      <data key="key2">1</data>
      <data key="key4">ACACCT</data>
      <data key="key5">1</data>
      <data key="key6">2.8.3</data>
      <data key="key9">reaction</data>
      <data key="key11">ACETOACETYL-COA-TRANSFER-RXN_r_1</data>
    </node>
    <node id="n373">
      <data key="key1">ACETOACETYL-COA-TRANSFER-RXN</data>
      <data key="key2">1</data>
      <data key="key4">ACACCT</data>
      <data key="key5">1</data>
      <data key="key6">2.8.3</data>
      <data key="key9">reaction</data>
      <data key="key11">ACETOACETYL-COA-TRANSFER-RXN_r_2</data>
    </node>
    <node id="n374">
      <data key="key1">ACETOLACTREDUCTOISOM-RXN</data>
      <data key="key2">1</data>
      <data key="key4">KARA1i</data>
      <data key="key5">1</data>
      <data key="key6">1.1.1.86</data>
      <data key="key9">reaction</data>
      <data key="key11">ACETOLACTREDUCTOISOM-RXN_f</data>
    </node>
    <node id="n375">
      <data key="key1">ACETOLACTREDUCTOISOM-RXN</data>
      <data key="key2">1</data>
      <data key="key4">KARA1i</data>
      <data key="key5">1</data>
      <data key="key6">1.1.1.86</data>
      <data key="key9">reaction</data>
      <data key="key11">ACETOLACTREDUCTOISOM-RXN_r</data>
    </node>
    <node id="n376">
      <data key="key1">ACETOLACTSYN-RXN</data>
      <data key="key2">1</data>
      <data key="key4">ACLS</data>
      <data key="key5">1</data>
      <data key="key6">2.2.1.6</data>
      <data key="key9">reaction</data>
      <data key="key11">ACETOLACTSYN-RXN_1</data>
    </node>
    <node id="n377">
      <data key="key1">ACETOLACTSYN-RXN</data>
      <data key="key2">1</data>
      <data key="key4">ACLS</data>
      <data key="key5">1</data>
      <data key="key6">2.2.1.6</data>
      <data key="key9">reaction</data>
      <data key="key11">ACETOLACTSYN-RXN_3</data>
    </node>
    <node id="n378">
      <data key="key1">ACETOOHBUTREDUCTOISOM-RXN</data>
      <data key="key2">1</data>
      <data key="key4">KARA2i</data>
      <data key="key5">1</data>
      <data key="key6">1.1.1.86</data>
      <data key="key9">reaction</data>
      <data key="key11">ACETOOHBUTREDUCTOISOM-RXN</data>
    </node>
    <node id="n379">
      <data key="key1">ACETOOHBUTSYN-RXN</data>
      <data key="key2">1</data>
      <data key="key4">ACHBS</data>
      <data key="key5">1</data>
      <data key="key6">2.2.1.6</data>
      <data key="key9">reaction</data>
      <data key="key11">ACETOOHBUTSYN-RXN_2</data>
    </node>
    <node id="n380">
      <data key="key1">ACETOOHBUTSYN-RXN</data>
      <data key="key2">1</data>
      <data key="key4">ACHBS</data>
      <data key="key5">1</data>
      <data key="key6">2.2.1.6</data>
      <data key="key9">reaction</data>
      <data key="key11">ACETOOHBUTSYN-RXN_3</data>
    </node>
    <node id="n381">
      <data key="key1">ACETYL-COA-ACETYLTRANSFER-RXN</data>
      <data key="key2">1</data>
      <data key="key4">ACACT1r</data>
      <data key="key5">1</data>
      <data key="key6">2.3.1.9</data>
      <data key="key9">reaction</data>
      <data key="key11">ACETYL-COA-ACETYLTRANSFER-RXN_f</data>
    </node>
    <node id="n382">
      <data key="key1">ACETYL-COA-ACETYLTRANSFER-RXN</data>
      <data key="key2">1</data>
      <data key="key4">ACACT1r</data>
      <data key="key5">1</data>
      <data key="key6">2.3.1.9</data>
      <data key="key9">reaction</data>
      <data key="key11">ACETYL-COA-ACETYLTRANSFER-RXN_r</data>
    </node>
    <node id="n383">
      <data key="key1">ACETYL-COA-CARBOXYLTRANSFER-RXN</data>
      <data key="key2">1</data>
      <data key="key4">ACCOACr</data>
      <data key="key5">1</data>
      <data key="key6">6.4.1.2</data>
      <data key="key9">reaction</data>
      <data key="key11">ACETYL-COA-CARBOXYLTRANSFER-RXN</data>
    </node>
    <node id="n384">
      <data key="key1">ACETYLGLUTKIN-RXN</data>
      <data key="key2">1</data>
      <data key="key4">ACGK</data>
      <data key="key5">1</data>
      <data key="key6">2.7.2.8</data>
      <data key="key9">reaction</data>
      <data key="key11">ACETYLGLUTKIN-RXN</data>
    </node>
    <node id="n385">
      <data key="key1">ACETYLORNDEACET-RXN</data>
      <data key="key2">1</data>
      <data key="key4">ACODA</data>
      <data key="key5">1</data>
      <data key="key6">3.5.1.16</data>
      <data key="key9">reaction</data>
      <data key="key11">ACETYLORNDEACET-RXN</data>
    </node>
    <node id="n386">
      <data key="key1">ACETYLORNTRANSAM-RXN</data>
      <data key="key2">1</data>
      <data key="key4">ACOTA</data>
      <data key="key5">1</data>
      <data key="key6">2.6.1.11</data>
      <data key="key9">reaction</data>
      <data key="key11">ACETYLORNTRANSAM-RXN_1</data>
    </node>
    <node id="n387">
      <data key="key1">ACETYLORNTRANSAM-RXN</data>
      <data key="key2">1</data>
      <data key="key4">ACOTA</data>
      <data key="key5">1</data>
      <data key="key6">2.6.1.11</data>
      <data key="key9">reaction</data>
      <data key="key11">ACETYLORNTRANSAM-RXN_2</data>
    </node>
    <node id="n388">
      <data key="key1">ACETYLORNTRANSAM-RXN</data>
      <data key="key2">1</data>
      <data key="key4">ACOTA</data>
      <data key="key5">1</data>
      <data key="key6">2.6.1.11</data>
      <data key="key9">reaction</data>
      <data key="key11">ACETYLORNTRANSAM-RXN_3</data>
    </node>
    <node id="n389">
      <data key="key1">ACNEULY-RXN</data>
      <data key="key2">1</data>
      <data key="key4">ACNML</data>
      <data key="key5">1</data>
      <data key="key6">4.1.3.3</data>
      <data key="key9">reaction</data>
      <data key="key11">ACNEULY-RXN_f</data>
    </node>
    <node id="n390">
      <data key="key1">ACNEULY-RXN</data>
      <data key="key2">1</data>
      <data key="key4">ACNML</data>
      <data key="key5">1</data>
      <data key="key6">4.1.3.3</data>
      <data key="key9">reaction</data>
      <data key="key11">ACNEULY-RXN_r</data>
    </node>
    <node id="n391">
      <data key="key1">ACONITATE-DELTA-ISOMERASE-RXN</data>
      <data key="key2">1</data>
      <data key="key4">-</data>
      <data key="key5">1</data>
      <data key="key6">5.3.3.7</data>
      <data key="key9">reaction</data>
      <data key="key11">ACONITATE-DELTA-ISOMERASE-RXN_f</data>
    </node>
    <node id="n392">
      <data key="key1">ACONITATE-DELTA-ISOMERASE-RXN</data>
      <data key="key2">1</data>
      <data key="key4">-</data>
      <data key="key5">1</data>
      <data key="key6">5.3.3.7</data>
      <data key="key9">reaction</data>
      <data key="key11">ACONITATE-DELTA-ISOMERASE-RXN_r</data>
    </node>
    <node id="n393">
      <data key="key1">ACONITATEDEHYDR-RXN</data>
      <data key="key2">1</data>
      <data key="key4">-</data>
      <data key="key5">1</data>
      <data key="key9">reaction</data>
      <data key="key11">ACONITATEDEHYDR-RXN_f_1</data>
    </node>
    <node id="n394">
      <data key="key1">ACONITATEDEHYDR-RXN</data>
      <data key="key2">1</data>
      <data key="key4">-</data>
      <data key="key5">1</data>
      <data key="key9">reaction</data>
      <data key="key11">ACONITATEDEHYDR-RXN_f_2</data>
    </node>
    <node id="n395">
      <data key="key1">ACONITATEDEHYDR-RXN</data>
      <data key="key2">1</data>
      <data key="key4">-</data>
      <data key="key5">1</data>
      <data key="key9">reaction</data>
      <data key="key11">ACONITATEDEHYDR-RXN_r_1</data>
    </node>
    <node id="n396">
      <data key="key1">ACONITATEDEHYDR-RXN</data>
      <data key="key2">1</data>
      <data key="key4">-</data>
      <data key="key5">1</data>
      <data key="key9">reaction</data>
      <data key="key11">ACONITATEDEHYDR-RXN_r_2</data>
    </node>
    <node id="n397">
      <data key="key1">ACONITATEHYDR-RXN</data>
      <data key="key2">1</data>
      <data key="key4">-</data>
      <data key="key5">1</data>
      <data key="key9">reaction</data>
      <data key="key11">ACONITATEHYDR-RXN_f_1</data>
    </node>
    <node id="n398">
      <data key="key1">ACONITATEHYDR-RXN</data>
      <data key="key2">1</data>
      <data key="key4">-</data>
      <data key="key5">1</data>
      <data key="key9">reaction</data>
      <data key="key11">ACONITATEHYDR-RXN_f_2</data>
    </node>
    <node id="n399">
      <data key="key1">ACONITATEHYDR-RXN</data>
      <data key="key2">1</data>
      <data key="key4">-</data>
      <data key="key5">1</data>
      <data key="key9">reaction</data>
      <data key="key11">ACONITATEHYDR-RXN_r_1</data>
    </node>
    <node id="n400">
      <data key="key1">ACONITATEHYDR-RXN</data>
      <data key="key2">1</data>
      <data key="key4">-</data>
      <data key="key5">1</data>
      <data key="key9">reaction</data>
      <data key="key11">ACONITATEHYDR-RXN_r_2</data>
    </node>
    <node id="n401">
      <data key="key1">ACSERLY-RXN</data>
      <data key="key2">1</data>
      <data key="key4">CYSS</data>
      <data key="key5">1</data>
      <data key="key6">2.5.1.47</data>
      <data key="key9">reaction</data>
      <data key="key11">ACSERLY-RXN_f_1</data>
    </node>
    <node id="n402">
      <data key="key1">ACSERLY-RXN</data>
      <data key="key2">1</data>
      <data key="key4">CYSS</data>
      <data key="key5">1</data>
      <data key="key6">2.5.1.47</data>
      <data key="key9">reaction</data>
      <data key="key11">ACSERLY-RXN_f_2</data>
    </node>
    <node id="n403">
      <data key="key1">ACSERLY-RXN</data>
      <data key="key2">1</data>
      <data key="key4">CYSS</data>
      <data key="key5">1</data>
      <data key="key6">2.5.1.47</data>
      <data key="key9">reaction</data>
      <data key="key11">ACSERLY-RXN_r_1</data>
    </node>
    <node id="n404">
      <data key="key1">ACSERLY-RXN</data>
      <data key="key2">1</data>
      <data key="key4">CYSS</data>
      <data key="key5">1</data>
      <data key="key6">2.5.1.47</data>
      <data key="key9">reaction</data>
      <data key="key11">ACSERLY-RXN_r_2</data>
    </node>
    <node id="n405">
      <data key="key1">ACYLCOASYN-RXN</data>
      <data key="key2">1</data>
      <data key="key4">-</data>
      <data key="key5">1</data>
      <data key="key6">6.2.1.3</data>
      <data key="key9">reaction</data>
      <data key="key11">ACYLCOASYN-RXN_1</data>
    </node>
    <node id="n406">
      <data key="key1">ACYLCOASYN-RXN</data>
      <data key="key2">1</data>
      <data key="key4">-</data>
      <data key="key5">1</data>
      <data key="key6">6.2.1.3</data>
      <data key="key9">reaction</data>
      <data key="key11">ACYLCOASYN-RXN_10</data>
    </node>
    <node id="n407">
      <data key="key1">ACYLCOASYN-RXN</data>
      <data key="key2">1</data>
      <data key="key4">-</data>
      <data key="key5">1</data>
      <data key="key6">6.2.1.3</data>
      <data key="key9">reaction</data>
      <data key="key11">ACYLCOASYN-RXN_11</data>
    </node>
    <node id="n408">
      <data key="key1">ACYLCOASYN-RXN</data>
      <data key="key2">1</data>
      <data key="key4">-</data>
      <data key="key5">1</data>
      <data key="key6">6.2.1.3</data>
      <data key="key9">reaction</data>
      <data key="key11">ACYLCOASYN-RXN_12</data>
    </node>
    <node id="n409">
      <data key="key1">ACYLCOASYN-RXN</data>
      <data key="key2">1</data>
      <data key="key4">-</data>
      <data key="key5">1</data>
      <data key="key6">6.2.1.3</data>
      <data key="key9">reaction</data>
      <data key="key11">ACYLCOASYN-RXN_13</data>
    </node>
    <node id="n410">
      <data key="key1">ACYLCOASYN-RXN</data>
      <data key="key2">1</data>
      <data key="key4">-</data>
      <data key="key5">1</data>
      <data key="key6">6.2.1.3</data>
      <data key="key9">reaction</data>
      <data key="key11">ACYLCOASYN-RXN_14</data>
    </node>
    <node id="n411">
      <data key="key1">ACYLCOASYN-RXN</data>
      <data key="key2">1</data>
      <data key="key4">-</data>
      <data key="key5">1</data>
      <data key="key6">6.2.1.3</data>
      <data key="key9">reaction</data>
      <data key="key11">ACYLCOASYN-RXN_2</data>
    </node>
    <node id="n412">
      <data key="key1">ACYLCOASYN-RXN</data>
      <data key="key2">1</data>
      <data key="key4">-</data>
      <data key="key5">1</data>
      <data key="key6">6.2.1.3</data>
      <data key="key9">reaction</data>
      <data key="key11">ACYLCOASYN-RXN_3</data>
    </node>
    <node id="n413">
      <data key="key1">ACYLCOASYN-RXN</data>
      <data key="key2">1</data>
      <data key="key4">-</data>
      <data key="key5">1</data>
      <data key="key6">6.2.1.3</data>
      <data key="key9">reaction</data>
      <data key="key11">ACYLCOASYN-RXN_4</data>
    </node>
    <node id="n414">
      <data key="key1">ACYLCOASYN-RXN</data>
      <data key="key2">1</data>
      <data key="key4">-</data>
      <data key="key5">1</data>
      <data key="key6">6.2.1.3</data>
      <data key="key9">reaction</data>
      <data key="key11">ACYLCOASYN-RXN_5</data>
    </node>
    <node id="n415">
      <data key="key1">ACYLCOASYN-RXN</data>
      <data key="key2">1</data>
      <data key="key4">-</data>
      <data key="key5">1</data>
      <data key="key6">6.2.1.3</data>
      <data key="key9">reaction</data>
      <data key="key11">ACYLCOASYN-RXN_6</data>
    </node>
    <node id="n416">
      <data key="key1">ACYLCOASYN-RXN</data>
      <data key="key2">1</data>
      <data key="key4">-</data>
      <data key="key5">1</data>
      <data key="key6">6.2.1.3</data>
      <data key="key9">reaction</data>
      <data key="key11">ACYLCOASYN-RXN_7</data>
    </node>
    <node id="n417">
      <data key="key1">ACYLCOASYN-RXN</data>
      <data key="key2">1</data>
      <data key="key4">-</data>
      <data key="key5">1</data>
      <data key="key6">6.2.1.3</data>
      <data key="key9">reaction</data>
      <data key="key11">ACYLCOASYN-RXN_8</data>
    </node>
    <node id="n418">
      <data key="key1">ACYLCOASYN-RXN</data>
      <data key="key2">1</data>
      <data key="key4">-</data>
      <data key="key5">1</data>
      <data key="key6">6.2.1.3</data>
      <data key="key9">reaction</data>
      <data key="key11">ACYLCOASYN-RXN_9</data>
    </node>
    <node id="n419">
      <data key="key1">ADCLY-RXN</data>
      <data key="key2">1</data>
      <data key="key4">ADCL</data>
      <data key="key5">1</data>
      <data key="key6">4.1.3.38</data>
      <data key="key9">reaction</data>
      <data key="key11">ADCLY-RXN_f</data>
    </node>
    <node id="n420">
      <data key="key1">ADCLY-RXN</data>
      <data key="key2">1</data>
      <data key="key4">ADCL</data>
      <data key="key5">1</data>
      <data key="key6">4.1.3.38</data>
      <data key="key9">reaction</data>
      <data key="key11">ADCLY-RXN_r</data>
    </node>
    <node id="n421">
      <data key="key1">ADDALT-RXN</data>
      <data key="key2">1</data>
      <data key="key4">DADA</data>
      <data key="key5">1</data>
      <data key="key6">3.5.4.4</data>
      <data key="key9">reaction</data>
      <data key="key11">ADDALT-RXN</data>
    </node>
    <node id="n422">
      <data key="key1">ADENINE-DEAMINASE-RXN</data>
      <data key="key2">1</data>
      <data key="key4">ADD</data>
      <data key="key5">1</data>
      <data key="key6">3.5.4.2</data>
      <data key="key9">reaction</data>
      <data key="key11">ADENINE-DEAMINASE-RXN</data>
    </node>
    <node id="n423">
      <data key="key1">ADENODEAMIN-RXN</data>
      <data key="key2">1</data>
      <data key="key4">ADA</data>
      <data key="key5">1</data>
      <data key="key6">3.5.4.4</data>
      <data key="key9">reaction</data>
      <data key="key11">ADENODEAMIN-RXN</data>
    </node>
    <node id="n424">
      <data key="key1">ADENOSINE-NUCLEOSIDASE-RXN</data>
      <data key="key2">1</data>
      <data key="key4">-</data>
      <data key="key5">1</data>
      <data key="key6">3.2.2.7</data>
      <data key="key9">reaction</data>
      <data key="key11">ADENOSINE-NUCLEOSIDASE-RXN</data>
    </node>
    <node id="n425">
      <data key="key1">ADENOSYLHOMOCYSTEINE-NUCLEOSIDASE-RXN</data>
      <data key="key2">1</data>
      <data key="key4">AHCYSNS</data>
      <data key="key5">1</data>
      <data key="key6">3.2.2.9</data>
      <data key="key9">reaction</data>
      <data key="key11">ADENOSYLHOMOCYSTEINE-NUCLEOSIDASE-RXN</data>
    </node>
    <node id="n426">
      <data key="key1">ADENPHOSPHOR-RXN</data>
      <data key="key2">1</data>
      <data key="key4">PUNP1</data>
      <data key="key5">1</data>
      <data key="key6">2.4.2.1</data>
      <data key="key9">reaction</data>
      <data key="key11">ADENPHOSPHOR-RXN_f</data>
    </node>
    <node id="n427">
      <data key="key1">ADENPHOSPHOR-RXN</data>
      <data key="key2">1</data>
      <data key="key4">PUNP1</data>
      <data key="key5">1</data>
      <data key="key6">2.4.2.1</data>
      <data key="key9">reaction</data>
      <data key="key11">ADENPHOSPHOR-RXN_r</data>
    </node>
    <node id="n428">
      <data key="key1">ADENPRIBOSYLTRAN-RXN</data>
      <data key="key2">1</data>
      <data key="key4">ADPT</data>
      <data key="key5">1</data>
      <data key="key6">2.4.2.7</data>
      <data key="key9">reaction</data>
      <data key="key11">ADENPRIBOSYLTRAN-RXN</data>
    </node>
    <node id="n429">
      <data key="key1">ADENYL-KIN-RXN</data>
      <data key="key2">1</data>
      <data key="key4">ADK1</data>
      <data key="key5">1</data>
      <data key="key6">2.7.4.3</data>
      <data key="key9">reaction</data>
      <data key="key11">ADENYL-KIN-RXN</data>
    </node>
    <node id="n430">
      <data key="key1">ADENYLATECYC-RXN</data>
      <data key="key2">1</data>
      <data key="key4">ADNCYC</data>
      <data key="key5">1</data>
      <data key="key6">4.6.1.1</data>
      <data key="key9">reaction</data>
      <data key="key11">ADENYLATECYC-RXN</data>
    </node>
    <node id="n431">
      <data key="key1">ADENYLOSUCCINATE-SYNTHASE-RXN</data>
      <data key="key2">1</data>
      <data key="key4">ADSS</data>
      <data key="key5">1</data>
      <data key="key6">6.3.4.4</data>
      <data key="key9">reaction</data>
      <data key="key11">ADENYLOSUCCINATE-SYNTHASE-RXN</data>
    </node>
    <node id="n432">
      <data key="key1">ADENYLYLSULFKIN-RXN</data>
      <data key="key2">1</data>
      <data key="key4">ADSK</data>
      <data key="key5">1</data>
      <data key="key6">2.7.1.25</data>
      <data key="key9">reaction</data>
      <data key="key11">ADENYLYLSULFKIN-RXN_f</data>
    </node>
    <node id="n433">
      <data key="key1">ADENYLYLSULFKIN-RXN</data>
      <data key="key2">1</data>
      <data key="key4">ADSK</data>
      <data key="key5">1</data>
      <data key="key6">2.7.1.25</data>
      <data key="key9">reaction</data>
      <data key="key11">ADENYLYLSULFKIN-RXN_r</data>
    </node>
    <node id="n434">
      <data key="key1">ADOMET-DMK-METHYLTRANSFER-RXN</data>
      <data key="key2">1</data>
      <data key="key4">-</data>
      <data key="key5">1</data>
      <data key="key6">2.1.1.163</data>
      <data key="key9">reaction</data>
      <data key="key11">ADOMET-DMK-METHYLTRANSFER-RXN</data>
    </node>
    <node id="n435">
      <data key="key1">ADPREDUCT-RXN</data>
      <data key="key2">0</data>
      <data key="key4">-</data>
      <data key="key5">1</data>
      <data key="key6">1.17.4.1</data>
      <data key="key9">reaction</data>
      <data key="key11">ADPREDUCT-RXN_f_1</data>
    </node>
    <node id="n436">
      <data key="key1">ADPREDUCT-RXN</data>
      <data key="key2">0</data>
      <data key="key4">-</data>
      <data key="key5">1</data>
      <data key="key6">1.17.4.1</data>
      <data key="key9">reaction</data>
      <data key="key11">ADPREDUCT-RXN_f_2</data>
    </node>
    <node id="n437">
      <data key="key1">ADPREDUCT-RXN</data>
      <data key="key2">0</data>
      <data key="key4">-</data>
      <data key="key5">1</data>
      <data key="key6">1.17.4.1</data>
      <data key="key9">reaction</data>
      <data key="key11">ADPREDUCT-RXN_r_1</data>
    </node>
    <node id="n438">
      <data key="key1">ADPREDUCT-RXN</data>
      <data key="key2">0</data>
      <data key="key4">-</data>
      <data key="key5">1</data>
      <data key="key6">1.17.4.1</data>
      <data key="key9">reaction</data>
      <data key="key11">ADPREDUCT-RXN_r_2</data>
    </node>
    <node id="n439">
      <data key="key1">ADPSUGPPHOSPHAT-RXN</data>
      <data key="key2">1</data>
      <data key="key4">-</data>
      <data key="key5">1</data>
      <data key="key6">3.6.1.21</data>
      <data key="key9">reaction</data>
      <data key="key11">ADPSUGPPHOSPHAT-RXN_1</data>
    </node>
    <node id="n440">
      <data key="key1">ADPSUGPPHOSPHAT-RXN</data>
      <data key="key2">1</data>
      <data key="key4">-</data>
      <data key="key5">1</data>
      <data key="key6">3.6.1.21</data>
      <data key="key9">reaction</data>
      <data key="key11">ADPSUGPPHOSPHAT-RXN_2</data>
    </node>
    <node id="n441">
      <data key="key1">ADPSUGPPHOSPHAT-RXN</data>
      <data key="key2">1</data>
      <data key="key4">-</data>
      <data key="key5">1</data>
      <data key="key6">3.6.1.21</data>
      <data key="key9">reaction</data>
      <data key="key11">ADPSUGPPHOSPHAT-RXN_3</data>
    </node>
    <node id="n442">
      <data key="key1">ADPSUGPPHOSPHAT-RXN</data>
      <data key="key2">1</data>
      <data key="key4">-</data>
      <data key="key5">1</data>
      <data key="key6">3.6.1.21</data>
      <data key="key9">reaction</data>
      <data key="key11">ADPSUGPPHOSPHAT-RXN_4</data>
    </node>
    <node id="n443">
      <data key="key1">AGMATIN-RXN</data>
      <data key="key2">1</data>
      <data key="key4">AGMT</data>
      <data key="key5">1</data>
      <data key="key6">3.5.3.11</data>
      <data key="key9">reaction</data>
      <data key="key11">AGMATIN-RXN</data>
    </node>
    <node id="n444">
      <data key="key1">AICARSYN-RXN</data>
      <data key="key2">1</data>
      <data key="key4">ADSL2r</data>
      <data key="key5">1</data>
      <data key="key6">4.3.2.2</data>
      <data key="key9">reaction</data>
      <data key="key11">AICARSYN-RXN</data>
    </node>
    <node id="n445">
      <data key="key1">AICARTRANSFORM-RXN</data>
      <data key="key2">1</data>
      <data key="key4">AICART</data>
      <data key="key5">1</data>
      <data key="key6">2.1.2.3</data>
      <data key="key9">reaction</data>
      <data key="key11">AICARTRANSFORM-RXN_f_1</data>
    </node>
    <node id="n446">
      <data key="key1">AICARTRANSFORM-RXN</data>
      <data key="key2">1</data>
      <data key="key4">AICART</data>
      <data key="key5">1</data>
      <data key="key6">2.1.2.3</data>
      <data key="key9">reaction</data>
      <data key="key11">AICARTRANSFORM-RXN_f_2</data>
    </node>
    <node id="n447">
      <data key="key1">AICARTRANSFORM-RXN</data>
      <data key="key2">1</data>
      <data key="key4">AICART</data>
      <data key="key5">1</data>
      <data key="key6">2.1.2.3</data>
      <data key="key9">reaction</data>
      <data key="key11">AICARTRANSFORM-RXN_f_3</data>
    </node>
    <node id="n448">
      <data key="key1">AICARTRANSFORM-RXN</data>
      <data key="key2">1</data>
      <data key="key4">AICART</data>
      <data key="key5">1</data>
      <data key="key6">2.1.2.3</data>
      <data key="key9">reaction</data>
      <data key="key11">AICARTRANSFORM-RXN_r_1</data>
    </node>
    <node id="n449">
      <data key="key1">AICARTRANSFORM-RXN</data>
      <data key="key2">1</data>
      <data key="key4">AICART</data>
      <data key="key5">1</data>
      <data key="key6">2.1.2.3</data>
      <data key="key9">reaction</data>
      <data key="key11">AICARTRANSFORM-RXN_r_2</data>
    </node>
    <node id="n450">
      <data key="key1">AICARTRANSFORM-RXN</data>
      <data key="key2">1</data>
      <data key="key4">AICART</data>
      <data key="key5">1</data>
      <data key="key6">2.1.2.3</data>
      <data key="key9">reaction</data>
      <data key="key11">AICARTRANSFORM-RXN_r_3</data>
    </node>
    <node id="n451">
      <data key="key1">AIRS-RXN</data>
      <data key="key2">1</data>
      <data key="key4">PRAIS</data>
      <data key="key5">1</data>
      <data key="key6">6.3.3.1</data>
      <data key="key9">reaction</data>
      <data key="key11">AIRS-RXN</data>
    </node>
    <node id="n452">
      <data key="key1">AKBLIG-RXN</data>
      <data key="key2">1</data>
      <data key="key4">GLYATi</data>
      <data key="key5">1</data>
      <data key="key6">2.3.1.29</data>
      <data key="key9">reaction</data>
      <data key="key11">AKBLIG-RXN</data>
    </node>
    <node id="n453">
      <data key="key1">ALADEHYDCHLORO-RXN</data>
      <data key="key2">1</data>
      <data key="key4">-</data>
      <data key="key5">1</data>
      <data key="key6">4.5.1.2</data>
      <data key="key9">reaction</data>
      <data key="key11">ALADEHYDCHLORO-RXN</data>
    </node>
    <node id="n454">
      <data key="key1">ALANINE-AMINOTRANSFERASE-RXN</data>
      <data key="key2">1</data>
      <data key="key4">ALATA_L</data>
      <data key="key5">1</data>
      <data key="key6">2.6.1.2</data>
      <data key="key9">reaction</data>
      <data key="key11">ALANINE-AMINOTRANSFERASE-RXN_f_1</data>
    </node>
    <node id="n455">
      <data key="key1">ALANINE-AMINOTRANSFERASE-RXN</data>
      <data key="key2">1</data>
      <data key="key4">ALATA_L</data>
      <data key="key5">1</data>
      <data key="key6">2.6.1.2</data>
      <data key="key9">reaction</data>
      <data key="key11">ALANINE-AMINOTRANSFERASE-RXN_f_2</data>
    </node>
    <node id="n456">
      <data key="key1">ALANINE-AMINOTRANSFERASE-RXN</data>
      <data key="key2">1</data>
      <data key="key4">ALATA_L</data>
      <data key="key5">1</data>
      <data key="key6">2.6.1.2</data>
      <data key="key9">reaction</data>
      <data key="key11">ALANINE-AMINOTRANSFERASE-RXN_f_3</data>
    </node>
    <node id="n457">
      <data key="key1">ALANINE-AMINOTRANSFERASE-RXN</data>
      <data key="key2">1</data>
      <data key="key4">ALATA_L</data>
      <data key="key5">1</data>
      <data key="key6">2.6.1.2</data>
      <data key="key9">reaction</data>
      <data key="key11">ALANINE-AMINOTRANSFERASE-RXN_r_1</data>
    </node>
    <node id="n458">
      <data key="key1">ALANINE-AMINOTRANSFERASE-RXN</data>
      <data key="key2">1</data>
      <data key="key4">ALATA_L</data>
      <data key="key5">1</data>
      <data key="key6">2.6.1.2</data>
      <data key="key9">reaction</data>
      <data key="key11">ALANINE-AMINOTRANSFERASE-RXN_r_2</data>
    </node>
    <node id="n459">
      <data key="key1">ALANINE-AMINOTRANSFERASE-RXN</data>
      <data key="key2">1</data>
      <data key="key4">ALATA_L</data>
      <data key="key5">1</data>
      <data key="key6">2.6.1.2</data>
      <data key="key9">reaction</data>
      <data key="key11">ALANINE-AMINOTRANSFERASE-RXN_r_3</data>
    </node>
    <node id="n460">
      <data key="key1">ALCOHOL-DEHYDROG-GENERIC-RXN</data>
      <data key="key2">1</data>
      <data key="key4">-</data>
      <data key="key5">1</data>
      <data key="key6">1.1.1.1</data>
      <data key="key9">reaction</data>
      <data key="key11">ALCOHOL-DEHYDROG-GENERIC-RXN_f_1</data>
    </node>
    <node id="n461">
      <data key="key1">ALCOHOL-DEHYDROG-GENERIC-RXN</data>
      <data key="key2">1</data>
      <data key="key4">-</data>
      <data key="key5">1</data>
      <data key="key6">1.1.1.1</data>
      <data key="key9">reaction</data>
      <data key="key11">ALCOHOL-DEHYDROG-GENERIC-RXN_f_10</data>
    </node>
    <node id="n462">
      <data key="key1">ALCOHOL-DEHYDROG-GENERIC-RXN</data>
      <data key="key2">1</data>
      <data key="key4">-</data>
      <data key="key5">1</data>
      <data key="key6">1.1.1.1</data>
      <data key="key9">reaction</data>
      <data key="key11">ALCOHOL-DEHYDROG-GENERIC-RXN_f_11</data>
    </node>
    <node id="n463">
      <data key="key1">ALCOHOL-DEHYDROG-GENERIC-RXN</data>
      <data key="key2">1</data>
      <data key="key4">-</data>
      <data key="key5">1</data>
      <data key="key6">1.1.1.1</data>
      <data key="key9">reaction</data>
      <data key="key11">ALCOHOL-DEHYDROG-GENERIC-RXN_f_12</data>
    </node>
    <node id="n464">
      <data key="key1">ALCOHOL-DEHYDROG-GENERIC-RXN</data>
      <data key="key2">1</data>
      <data key="key4">-</data>
      <data key="key5">1</data>
      <data key="key6">1.1.1.1</data>
      <data key="key9">reaction</data>
      <data key="key11">ALCOHOL-DEHYDROG-GENERIC-RXN_f_13</data>
    </node>
    <node id="n465">
      <data key="key1">ALCOHOL-DEHYDROG-GENERIC-RXN</data>
      <data key="key2">1</data>
      <data key="key4">-</data>
      <data key="key5">1</data>
      <data key="key6">1.1.1.1</data>
      <data key="key9">reaction</data>
      <data key="key11">ALCOHOL-DEHYDROG-GENERIC-RXN_f_14</data>
    </node>
    <node id="n466">
      <data key="key1">ALCOHOL-DEHYDROG-GENERIC-RXN</data>
      <data key="key2">1</data>
      <data key="key4">-</data>
      <data key="key5">1</data>
      <data key="key6">1.1.1.1</data>
      <data key="key9">reaction</data>
      <data key="key11">ALCOHOL-DEHYDROG-GENERIC-RXN_f_15</data>
    </node>
    <node id="n467">
      <data key="key1">ALCOHOL-DEHYDROG-GENERIC-RXN</data>
      <data key="key2">1</data>
      <data key="key4">-</data>
      <data key="key5">1</data>
      <data key="key6">1.1.1.1</data>
      <data key="key9">reaction</data>
      <data key="key11">ALCOHOL-DEHYDROG-GENERIC-RXN_f_16</data>
    </node>
    <node id="n468">
      <data key="key1">ALCOHOL-DEHYDROG-GENERIC-RXN</data>
      <data key="key2">1</data>
      <data key="key4">-</data>
      <data key="key5">1</data>
      <data key="key6">1.1.1.1</data>
      <data key="key9">reaction</data>
      <data key="key11">ALCOHOL-DEHYDROG-GENERIC-RXN_f_17</data>
    </node>
    <node id="n469">
      <data key="key1">ALCOHOL-DEHYDROG-GENERIC-RXN</data>
      <data key="key2">1</data>
      <data key="key4">-</data>
      <data key="key5">1</data>
      <data key="key6">1.1.1.1</data>
      <data key="key9">reaction</data>
      <data key="key11">ALCOHOL-DEHYDROG-GENERIC-RXN_f_18</data>
    </node>
    <node id="n470">
      <data key="key1">ALCOHOL-DEHYDROG-GENERIC-RXN</data>
      <data key="key2">1</data>
      <data key="key4">-</data>
      <data key="key5">1</data>
      <data key="key6">1.1.1.1</data>
      <data key="key9">reaction</data>
      <data key="key11">ALCOHOL-DEHYDROG-GENERIC-RXN_f_19</data>
    </node>
    <node id="n471">
      <data key="key1">ALCOHOL-DEHYDROG-GENERIC-RXN</data>
      <data key="key2">1</data>
      <data key="key4">-</data>
      <data key="key5">1</data>
      <data key="key6">1.1.1.1</data>
      <data key="key9">reaction</data>
      <data key="key11">ALCOHOL-DEHYDROG-GENERIC-RXN_f_2</data>
    </node>
    <node id="n472">
      <data key="key1">ALCOHOL-DEHYDROG-GENERIC-RXN</data>
      <data key="key2">1</data>
      <data key="key4">-</data>
      <data key="key5">1</data>
      <data key="key6">1.1.1.1</data>
      <data key="key9">reaction</data>
      <data key="key11">ALCOHOL-DEHYDROG-GENERIC-RXN_f_20</data>
    </node>
    <node id="n473">
      <data key="key1">ALCOHOL-DEHYDROG-GENERIC-RXN</data>
      <data key="key2">1</data>
      <data key="key4">-</data>
      <data key="key5">1</data>
      <data key="key6">1.1.1.1</data>
      <data key="key9">reaction</data>
      <data key="key11">ALCOHOL-DEHYDROG-GENERIC-RXN_f_3</data>
    </node>
    <node id="n474">
      <data key="key1">ALCOHOL-DEHYDROG-GENERIC-RXN</data>
      <data key="key2">1</data>
      <data key="key4">-</data>
      <data key="key5">1</data>
      <data key="key6">1.1.1.1</data>
      <data key="key9">reaction</data>
      <data key="key11">ALCOHOL-DEHYDROG-GENERIC-RXN_f_4</data>
    </node>
    <node id="n475">
      <data key="key1">ALCOHOL-DEHYDROG-GENERIC-RXN</data>
      <data key="key2">1</data>
      <data key="key4">-</data>
      <data key="key5">1</data>
      <data key="key6">1.1.1.1</data>
      <data key="key9">reaction</data>
      <data key="key11">ALCOHOL-DEHYDROG-GENERIC-RXN_f_5</data>
    </node>
    <node id="n476">
      <data key="key1">ALCOHOL-DEHYDROG-GENERIC-RXN</data>
      <data key="key2">1</data>
      <data key="key4">-</data>
      <data key="key5">1</data>
      <data key="key6">1.1.1.1</data>
      <data key="key9">reaction</data>
      <data key="key11">ALCOHOL-DEHYDROG-GENERIC-RXN_f_6</data>
    </node>
    <node id="n477">
      <data key="key1">ALCOHOL-DEHYDROG-GENERIC-RXN</data>
      <data key="key2">1</data>
      <data key="key4">-</data>
      <data key="key5">1</data>
      <data key="key6">1.1.1.1</data>
      <data key="key9">reaction</data>
      <data key="key11">ALCOHOL-DEHYDROG-GENERIC-RXN_f_7</data>
    </node>
    <node id="n478">
      <data key="key1">ALCOHOL-DEHYDROG-GENERIC-RXN</data>
      <data key="key2">1</data>
      <data key="key4">-</data>
      <data key="key5">1</data>
      <data key="key6">1.1.1.1</data>
      <data key="key9">reaction</data>
      <data key="key11">ALCOHOL-DEHYDROG-GENERIC-RXN_f_8</data>
    </node>
    <node id="n479">
      <data key="key1">ALCOHOL-DEHYDROG-GENERIC-RXN</data>
      <data key="key2">1</data>
      <data key="key4">-</data>
      <data key="key5">1</data>
      <data key="key6">1.1.1.1</data>
      <data key="key9">reaction</data>
      <data key="key11">ALCOHOL-DEHYDROG-GENERIC-RXN_f_9</data>
    </node>
    <node id="n480">
      <data key="key1">ALCOHOL-DEHYDROG-GENERIC-RXN</data>
      <data key="key2">1</data>
      <data key="key4">-</data>
      <data key="key5">1</data>
      <data key="key6">1.1.1.1</data>
      <data key="key9">reaction</data>
      <data key="key11">ALCOHOL-DEHYDROG-GENERIC-RXN_r_1</data>
    </node>
    <node id="n481">
      <data key="key1">ALCOHOL-DEHYDROG-GENERIC-RXN</data>
      <data key="key2">1</data>
      <data key="key4">-</data>
      <data key="key5">1</data>
      <data key="key6">1.1.1.1</data>
      <data key="key9">reaction</data>
      <data key="key11">ALCOHOL-DEHYDROG-GENERIC-RXN_r_10</data>
    </node>
    <node id="n482">
      <data key="key1">ALCOHOL-DEHYDROG-GENERIC-RXN</data>
      <data key="key2">1</data>
      <data key="key4">-</data>
      <data key="key5">1</data>
      <data key="key6">1.1.1.1</data>
      <data key="key9">reaction</data>
      <data key="key11">ALCOHOL-DEHYDROG-GENERIC-RXN_r_11</data>
    </node>
    <node id="n483">
      <data key="key1">ALCOHOL-DEHYDROG-GENERIC-RXN</data>
      <data key="key2">1</data>
      <data key="key4">-</data>
      <data key="key5">1</data>
      <data key="key6">1.1.1.1</data>
      <data key="key9">reaction</data>
      <data key="key11">ALCOHOL-DEHYDROG-GENERIC-RXN_r_12</data>
    </node>
    <node id="n484">
      <data key="key1">ALCOHOL-DEHYDROG-GENERIC-RXN</data>
      <data key="key2">1</data>
      <data key="key4">-</data>
      <data key="key5">1</data>
      <data key="key6">1.1.1.1</data>
      <data key="key9">reaction</data>
      <data key="key11">ALCOHOL-DEHYDROG-GENERIC-RXN_r_13</data>
    </node>
    <node id="n485">
      <data key="key1">ALCOHOL-DEHYDROG-GENERIC-RXN</data>
      <data key="key2">1</data>
      <data key="key4">-</data>
      <data key="key5">1</data>
      <data key="key6">1.1.1.1</data>
      <data key="key9">reaction</data>
      <data key="key11">ALCOHOL-DEHYDROG-GENERIC-RXN_r_14</data>
    </node>
    <node id="n486">
      <data key="key1">ALCOHOL-DEHYDROG-GENERIC-RXN</data>
      <data key="key2">1</data>
      <data key="key4">-</data>
      <data key="key5">1</data>
      <data key="key6">1.1.1.1</data>
      <data key="key9">reaction</data>
      <data key="key11">ALCOHOL-DEHYDROG-GENERIC-RXN_r_15</data>
    </node>
    <node id="n487">
      <data key="key1">ALCOHOL-DEHYDROG-GENERIC-RXN</data>
      <data key="key2">1</data>
      <data key="key4">-</data>
      <data key="key5">1</data>
      <data key="key6">1.1.1.1</data>
      <data key="key9">reaction</data>
      <data key="key11">ALCOHOL-DEHYDROG-GENERIC-RXN_r_16</data>
    </node>
    <node id="n488">
      <data key="key1">ALCOHOL-DEHYDROG-GENERIC-RXN</data>
      <data key="key2">1</data>
      <data key="key4">-</data>
      <data key="key5">1</data>
      <data key="key6">1.1.1.1</data>
      <data key="key9">reaction</data>
      <data key="key11">ALCOHOL-DEHYDROG-GENERIC-RXN_r_17</data>
    </node>
    <node id="n489">
      <data key="key1">ALCOHOL-DEHYDROG-GENERIC-RXN</data>
      <data key="key2">1</data>
      <data key="key4">-</data>
      <data key="key5">1</data>
      <data key="key6">1.1.1.1</data>
      <data key="key9">reaction</data>
      <data key="key11">ALCOHOL-DEHYDROG-GENERIC-RXN_r_18</data>
    </node>
    <node id="n490">
      <data key="key1">ALCOHOL-DEHYDROG-GENERIC-RXN</data>
      <data key="key2">1</data>
      <data key="key4">-</data>
      <data key="key5">1</data>
      <data key="key6">1.1.1.1</data>
      <data key="key9">reaction</data>
      <data key="key11">ALCOHOL-DEHYDROG-GENERIC-RXN_r_19</data>
    </node>
    <node id="n491">
      <data key="key1">ALCOHOL-DEHYDROG-GENERIC-RXN</data>
      <data key="key2">1</data>
      <data key="key4">-</data>
      <data key="key5">1</data>
      <data key="key6">1.1.1.1</data>
      <data key="key9">reaction</data>
      <data key="key11">ALCOHOL-DEHYDROG-GENERIC-RXN_r_2</data>
    </node>
    <node id="n492">
      <data key="key1">ALCOHOL-DEHYDROG-GENERIC-RXN</data>
      <data key="key2">1</data>
      <data key="key4">-</data>
      <data key="key5">1</data>
      <data key="key6">1.1.1.1</data>
      <data key="key9">reaction</data>
      <data key="key11">ALCOHOL-DEHYDROG-GENERIC-RXN_r_20</data>
    </node>
    <node id="n493">
      <data key="key1">ALCOHOL-DEHYDROG-GENERIC-RXN</data>
      <data key="key2">1</data>
      <data key="key4">-</data>
      <data key="key5">1</data>
      <data key="key6">1.1.1.1</data>
      <data key="key9">reaction</data>
      <data key="key11">ALCOHOL-DEHYDROG-GENERIC-RXN_r_3</data>
    </node>
    <node id="n494">
      <data key="key1">ALCOHOL-DEHYDROG-GENERIC-RXN</data>
      <data key="key2">1</data>
      <data key="key4">-</data>
      <data key="key5">1</data>
      <data key="key6">1.1.1.1</data>
      <data key="key9">reaction</data>
      <data key="key11">ALCOHOL-DEHYDROG-GENERIC-RXN_r_4</data>
    </node>
    <node id="n495">
      <data key="key1">ALCOHOL-DEHYDROG-GENERIC-RXN</data>
      <data key="key2">1</data>
      <data key="key4">-</data>
      <data key="key5">1</data>
      <data key="key6">1.1.1.1</data>
      <data key="key9">reaction</data>
      <data key="key11">ALCOHOL-DEHYDROG-GENERIC-RXN_r_5</data>
    </node>
    <node id="n496">
      <data key="key1">ALCOHOL-DEHYDROG-GENERIC-RXN</data>
      <data key="key2">1</data>
      <data key="key4">-</data>
      <data key="key5">1</data>
      <data key="key6">1.1.1.1</data>
      <data key="key9">reaction</data>
      <data key="key11">ALCOHOL-DEHYDROG-GENERIC-RXN_r_6</data>
    </node>
    <node id="n497">
      <data key="key1">ALCOHOL-DEHYDROG-GENERIC-RXN</data>
      <data key="key2">1</data>
      <data key="key4">-</data>
      <data key="key5">1</data>
      <data key="key6">1.1.1.1</data>
      <data key="key9">reaction</data>
      <data key="key11">ALCOHOL-DEHYDROG-GENERIC-RXN_r_7</data>
    </node>
    <node id="n498">
      <data key="key1">ALCOHOL-DEHYDROG-GENERIC-RXN</data>
      <data key="key2">1</data>
      <data key="key4">-</data>
      <data key="key5">1</data>
      <data key="key6">1.1.1.1</data>
      <data key="key9">reaction</data>
      <data key="key11">ALCOHOL-DEHYDROG-GENERIC-RXN_r_8</data>
    </node>
    <node id="n499">
      <data key="key1">ALCOHOL-DEHYDROG-GENERIC-RXN</data>
      <data key="key2">1</data>
      <data key="key4">-</data>
      <data key="key5">1</data>
      <data key="key6">1.1.1.1</data>
      <data key="key9">reaction</data>
      <data key="key11">ALCOHOL-DEHYDROG-GENERIC-RXN_r_9</data>
    </node>
    <node id="n500">
      <data key="key1">ALCOHOL-DEHYDROG-RXN</data>
      <data key="key2">1</data>
      <data key="key4">-</data>
      <data key="key5">1</data>
      <data key="key6">1.1.1.1</data>
      <data key="key9">reaction</data>
      <data key="key11">ALCOHOL-DEHYDROG-RXN_f_1</data>
    </node>
    <node id="n501">
      <data key="key1">ALCOHOL-DEHYDROG-RXN</data>
      <data key="key2">1</data>
      <data key="key4">-</data>
      <data key="key5">1</data>
      <data key="key6">1.1.1.1</data>
      <data key="key9">reaction</data>
      <data key="key11">ALCOHOL-DEHYDROG-RXN_f_2</data>
    </node>
    <node id="n502">
      <data key="key1">ALCOHOL-DEHYDROG-RXN</data>
      <data key="key2">1</data>
      <data key="key4">-</data>
      <data key="key5">1</data>
      <data key="key6">1.1.1.1</data>
      <data key="key9">reaction</data>
      <data key="key11">ALCOHOL-DEHYDROG-RXN_r_1</data>
    </node>
    <node id="n503">
      <data key="key1">ALCOHOL-DEHYDROG-RXN</data>
      <data key="key2">1</data>
      <data key="key4">-</data>
      <data key="key5">1</data>
      <data key="key6">1.1.1.1</data>
      <data key="key9">reaction</data>
      <data key="key11">ALCOHOL-DEHYDROG-RXN_r_2</data>
    </node>
    <node id="n504">
      <data key="key1">ALCOHOL-DEHYDROGENASE-NADPORNOP+-RXN</data>
      <data key="key2">1</data>
      <data key="key4">-</data>
      <data key="key5">1</data>
      <data key="key6">1.1.1.2</data>
      <data key="key9">reaction</data>
      <data key="key11">ALCOHOL-DEHYDROGENASE-NADPORNOP+-RXN_1</data>
    </node>
    <node id="n505">
      <data key="key1">ALCOHOL-DEHYDROGENASE-NADPORNOP+-RXN</data>
      <data key="key2">1</data>
      <data key="key4">-</data>
      <data key="key5">1</data>
      <data key="key6">1.1.1.2</data>
      <data key="key9">reaction</data>
      <data key="key11">ALCOHOL-DEHYDROGENASE-NADPORNOP+-RXN_2</data>
    </node>
    <node id="n506">
      <data key="key1">ALCOHOL-DEHYDROGENASE-NADPORNOP+-RXN</data>
      <data key="key2">1</data>
      <data key="key4">-</data>
      <data key="key5">1</data>
      <data key="key6">1.1.1.2</data>
      <data key="key9">reaction</data>
      <data key="key11">ALCOHOL-DEHYDROGENASE-NADPORNOP+-RXN_3</data>
    </node>
    <node id="n507">
      <data key="key1">ALCOHOL-DEHYDROGENASE-NADPORNOP+-RXN</data>
      <data key="key2">1</data>
      <data key="key4">-</data>
      <data key="key5">1</data>
      <data key="key6">1.1.1.2</data>
      <data key="key9">reaction</data>
      <data key="key11">ALCOHOL-DEHYDROGENASE-NADPORNOP+-RXN_4</data>
    </node>
    <node id="n508">
      <data key="key1">ALCOHOL-DEHYDROGENASE-NADPORNOP+-RXN</data>
      <data key="key2">1</data>
      <data key="key4">-</data>
      <data key="key5">1</data>
      <data key="key6">1.1.1.2</data>
      <data key="key9">reaction</data>
      <data key="key11">ALCOHOL-DEHYDROGENASE-NADPORNOP+-RXN_5</data>
    </node>
    <node id="n509">
      <data key="key1">ALCOHOL-DEHYDROGENASE-NADPORNOP+-RXN</data>
      <data key="key2">1</data>
      <data key="key4">-</data>
      <data key="key5">1</data>
      <data key="key6">1.1.1.2</data>
      <data key="key9">reaction</data>
      <data key="key11">ALCOHOL-DEHYDROGENASE-NADPORNOP+-RXN_6</data>
    </node>
    <node id="n510">
      <data key="key1">ALCOHOL-DEHYDROGENASE-NADPORNOP+-RXN</data>
      <data key="key2">1</data>
      <data key="key4">-</data>
      <data key="key5">1</data>
      <data key="key6">1.1.1.2</data>
      <data key="key9">reaction</data>
      <data key="key11">ALCOHOL-DEHYDROGENASE-NADPORNOP+-RXN_7</data>
    </node>
    <node id="n511">
      <data key="key1">ALCOHOL-DEHYDROGENASE-NADPORNOP+-RXN</data>
      <data key="key2">1</data>
      <data key="key4">-</data>
      <data key="key5">1</data>
      <data key="key6">1.1.1.2</data>
      <data key="key9">reaction</data>
      <data key="key11">ALCOHOL-DEHYDROGENASE-NADPORNOP+-RXN_8</data>
    </node>
    <node id="n512">
      <data key="key1">ALDEHYDE-DEHYDROGENASE-NADP+-RXN</data>
      <data key="key2">1</data>
      <data key="key4">-</data>
      <data key="key5">1</data>
      <data key="key6">1.2.1.4</data>
      <data key="key9">reaction</data>
      <data key="key11">ALDEHYDE-DEHYDROGENASE-NADP+-RXN</data>
    </node>
    <node id="n513">
      <data key="key1">ALLANTOATE-DEIMINASE-RXN</data>
      <data key="key2">1</data>
      <data key="key4">-</data>
      <data key="key5">1</data>
      <data key="key6">3.5.3.9</data>
      <data key="key9">reaction</data>
      <data key="key11">ALLANTOATE-DEIMINASE-RXN</data>
    </node>
    <node id="n514">
      <data key="key1">ALLANTOINASE-RXN</data>
      <data key="key2">1</data>
      <data key="key4">ALLTN</data>
      <data key="key5">1</data>
      <data key="key6">3.5.2.5</data>
      <data key="key9">reaction</data>
      <data key="key11">ALLANTOINASE-RXN</data>
    </node>
    <node id="n515">
      <data key="key1">ALPHAGALACTOSID-RXN</data>
      <data key="key2">1</data>
      <data key="key4">GALS3</data>
      <data key="key5">1</data>
      <data key="key6">3.2.1.22</data>
      <data key="key9">reaction</data>
      <data key="key11">ALPHAGALACTOSID-RXN</data>
    </node>
    <node id="n516">
      <data key="key1">ALTARCA-RXN</data>
      <data key="key2">0</data>
      <data key="key4">-</data>
      <data key="key5">1</data>
      <data key="key9">reaction</data>
      <data key="key11">ALTARCA-RXN</data>
    </node>
    <node id="n517">
      <data key="key1">ALTRO-OXIDOREDUCT-RXN</data>
      <data key="key2">1</data>
      <data key="key4">TAGURr</data>
      <data key="key5">1</data>
      <data key="key6">1.1.1.58</data>
      <data key="key9">reaction</data>
      <data key="key11">ALTRO-OXIDOREDUCT-RXN_f</data>
    </node>
    <node id="n518">
      <data key="key1">ALTRO-OXIDOREDUCT-RXN</data>
      <data key="key2">1</data>
      <data key="key4">TAGURr</data>
      <data key="key5">1</data>
      <data key="key6">1.1.1.58</data>
      <data key="key9">reaction</data>
      <data key="key11">ALTRO-OXIDOREDUCT-RXN_r</data>
    </node>
    <node id="n519">
      <data key="key1">ALTRODEHYDRAT-RXN</data>
      <data key="key2">1</data>
      <data key="key4">ALTRH</data>
      <data key="key5">1</data>
      <data key="key6">4.2.1.7</data>
      <data key="key9">reaction</data>
      <data key="key11">ALTRODEHYDRAT-RXN</data>
    </node>
    <node id="n520">
      <data key="key1">AMACETOXID-RXN</data>
      <data key="key2">1</data>
      <data key="key4">-</data>
      <data key="key5">1</data>
      <data key="key6">1.4.3.21</data>
      <data key="key9">reaction</data>
      <data key="key11">AMACETOXID-RXN</data>
    </node>
    <node id="n521">
      <data key="key1">AMINEOXID-RXN</data>
      <data key="key2">1</data>
      <data key="key4">-</data>
      <data key="key5">1</data>
      <data key="key6">1.4.3.21</data>
      <data key="key9">reaction</data>
      <data key="key11">AMINEOXID-RXN_1</data>
    </node>
    <node id="n522">
      <data key="key1">AMINEOXID-RXN</data>
      <data key="key2">1</data>
      <data key="key4">-</data>
      <data key="key5">1</data>
      <data key="key6">1.4.3.21</data>
      <data key="key9">reaction</data>
      <data key="key11">AMINEOXID-RXN_2</data>
    </node>
    <node id="n523">
      <data key="key1">AMINEPHEN-RXN</data>
      <data key="key2">1</data>
      <data key="key4">PEAMNO</data>
      <data key="key5">1</data>
      <data key="key6">1.4.3.21</data>
      <data key="key9">reaction</data>
      <data key="key11">AMINEPHEN-RXN</data>
    </node>
    <node id="n524">
      <data key="key1">AMINOBUTDEHYDROG-RXN</data>
      <data key="key2">1</data>
      <data key="key4">ABUTD</data>
      <data key="key5">1</data>
      <data key="key6">1.2.1.19</data>
      <data key="key9">reaction</data>
      <data key="key11">AMINOBUTDEHYDROG-RXN</data>
    </node>
    <node id="n525">
      <data key="key1">AMINOPROPDEHYDROG-RXN</data>
      <data key="key2">1</data>
      <data key="key4">-</data>
      <data key="key5">1</data>
      <data key="key6">1.1.1.75</data>
      <data key="key9">reaction</data>
      <data key="key11">AMINOPROPDEHYDROG-RXN</data>
    </node>
    <node id="n526">
      <data key="key1">AMP-DEPHOSPHORYLATION-RXN</data>
      <data key="key2">1</data>
      <data key="key4">NTD7</data>
      <data key="key5">1</data>
      <data key="key6">3.1.3.5</data>
      <data key="key9">reaction</data>
      <data key="key11">AMP-DEPHOSPHORYLATION-RXN_1</data>
    </node>
    <node id="n527">
      <data key="key1">AMP-DEPHOSPHORYLATION-RXN</data>
      <data key="key2">1</data>
      <data key="key4">NTD7</data>
      <data key="key5">1</data>
      <data key="key6">3.1.3.5</data>
      <data key="key9">reaction</data>
      <data key="key11">AMP-DEPHOSPHORYLATION-RXN_2</data>
    </node>
    <node id="n528">
      <data key="key1">AMP-NUCLEOSID-RXN</data>
      <data key="key2">1</data>
      <data key="key4">AMPN</data>
      <data key="key5">1</data>
      <data key="key6">3.2.2.4</data>
      <data key="key9">reaction</data>
      <data key="key11">AMP-NUCLEOSID-RXN</data>
    </node>
    <node id="n529">
      <data key="key1">AMPSYN-RXN</data>
      <data key="key2">1</data>
      <data key="key4">ADSL1r</data>
      <data key="key5">1</data>
      <data key="key6">4.3.2.2</data>
      <data key="key9">reaction</data>
      <data key="key11">AMPSYN-RXN</data>
    </node>
    <node id="n530">
      <data key="key1">ANTHRANSYN-RXN</data>
      <data key="key2">1</data>
      <data key="key4">ANS</data>
      <data key="key5">1</data>
      <data key="key6">4.1.3.27</data>
      <data key="key9">reaction</data>
      <data key="key11">ANTHRANSYN-RXN</data>
    </node>
    <node id="n531">
      <data key="key1">ARABISOM-RXN</data>
      <data key="key2">1</data>
      <data key="key4">ARAI</data>
      <data key="key5">1</data>
      <data key="key6">5.3.1.4</data>
      <data key="key9">reaction</data>
      <data key="key11">ARABISOM-RXN_f</data>
    </node>
    <node id="n532">
      <data key="key1">ARABISOM-RXN</data>
      <data key="key2">1</data>
      <data key="key4">ARAI</data>
      <data key="key5">1</data>
      <data key="key6">5.3.1.4</data>
      <data key="key9">reaction</data>
      <data key="key11">ARABISOM-RXN_r</data>
    </node>
    <node id="n533">
      <data key="key1">ARCA-RXN</data>
      <data key="key2">0</data>
      <data key="key4">-</data>
      <data key="key5">1</data>
      <data key="key9">reaction</data>
      <data key="key11">ARCA-RXN</data>
    </node>
    <node id="n534">
      <data key="key1">ARCB-RXN</data>
      <data key="key2">0</data>
      <data key="key4">-</data>
      <data key="key5">1</data>
      <data key="key9">reaction</data>
      <data key="key11">ARCB-RXN</data>
    </node>
    <node id="n535">
      <data key="key1">ARCB717-RXN</data>
      <data key="key2">0</data>
      <data key="key4">-</data>
      <data key="key5">1</data>
      <data key="key9">reaction</data>
      <data key="key11">ARCB717-RXN</data>
    </node>
    <node id="n536">
      <data key="key1">ARCBTRANS-RXN</data>
      <data key="key2">0</data>
      <data key="key4">-</data>
      <data key="key5">1</data>
      <data key="key9">reaction</data>
      <data key="key11">ARCBTRANS-RXN</data>
    </node>
    <node id="n537">
      <data key="key1">ARGDECARBOX-RXN</data>
      <data key="key2">1</data>
      <data key="key4">ARGDC</data>
      <data key="key5">1</data>
      <data key="key6">4.1.1.19</data>
      <data key="key9">reaction</data>
      <data key="key11">ARGDECARBOX-RXN_1</data>
    </node>
    <node id="n538">
      <data key="key1">ARGDECARBOX-RXN</data>
      <data key="key2">1</data>
      <data key="key4">ARGDC</data>
      <data key="key5">1</data>
      <data key="key6">4.1.1.19</data>
      <data key="key9">reaction</data>
      <data key="key11">ARGDECARBOX-RXN_2</data>
    </node>
    <node id="n539">
      <data key="key1">ARGDECARBOX-RXN</data>
      <data key="key2">1</data>
      <data key="key4">ARGDC</data>
      <data key="key5">1</data>
      <data key="key6">4.1.1.19</data>
      <data key="key9">reaction</data>
      <data key="key11">ARGDECARBOX-RXN_3</data>
    </node>
    <node id="n540">
      <data key="key1">ARGDECARBOX-RXN</data>
      <data key="key2">1</data>
      <data key="key4">ARGDC</data>
      <data key="key5">1</data>
      <data key="key6">4.1.1.19</data>
      <data key="key9">reaction</data>
      <data key="key11">ARGDECARBOX-RXN_4</data>
    </node>
    <node id="n541">
      <data key="key1">ARGININE-N-SUCCINYLTRANSFERASE-RXN</data>
      <data key="key2">1</data>
      <data key="key4">AST</data>
      <data key="key5">1</data>
      <data key="key6">2.3.1.109</data>
      <data key="key9">reaction</data>
      <data key="key11">ARGININE-N-SUCCINYLTRANSFERASE-RXN</data>
    </node>
    <node id="n542">
      <data key="key1">ARGSUCCINLYA-RXN</data>
      <data key="key2">1</data>
      <data key="key4">ARGSL</data>
      <data key="key5">1</data>
      <data key="key6">4.3.2.1</data>
      <data key="key9">reaction</data>
      <data key="key11">ARGSUCCINLYA-RXN_f</data>
    </node>
    <node id="n543">
      <data key="key1">ARGSUCCINLYA-RXN</data>
      <data key="key2">1</data>
      <data key="key4">ARGSL</data>
      <data key="key5">1</data>
      <data key="key6">4.3.2.1</data>
      <data key="key9">reaction</data>
      <data key="key11">ARGSUCCINLYA-RXN_r</data>
    </node>
    <node id="n544">
      <data key="key1">ARGSUCCINSYN-RXN</data>
      <data key="key2">1</data>
      <data key="key4">ARGSS</data>
      <data key="key5">1</data>
      <data key="key6">6.3.4.5</data>
      <data key="key9">reaction</data>
      <data key="key11">ARGSUCCINSYN-RXN</data>
    </node>
    <node id="n545">
      <data key="key1">ASNSYNA-RXN</data>
      <data key="key2">1</data>
      <data key="key4">ASNS2</data>
      <data key="key5">1</data>
      <data key="key6">6.3.1.1</data>
      <data key="key9">reaction</data>
      <data key="key11">ASNSYNA-RXN_1</data>
    </node>
    <node id="n546">
      <data key="key1">ASNSYNA-RXN</data>
      <data key="key2">1</data>
      <data key="key4">ASNS2</data>
      <data key="key5">1</data>
      <data key="key6">6.3.1.1</data>
      <data key="key9">reaction</data>
      <data key="key11">ASNSYNA-RXN_2</data>
    </node>
    <node id="n547">
      <data key="key1">ASNSYNB-RXN</data>
      <data key="key2">1</data>
      <data key="key4">ASNS1</data>
      <data key="key5">1</data>
      <data key="key6">6.3.5.4</data>
      <data key="key9">reaction</data>
      <data key="key11">ASNSYNB-RXN</data>
    </node>
    <node id="n548">
      <data key="key1">ASPAMINOTRANS-RXN</data>
      <data key="key2">1</data>
      <data key="key4">ASPTA</data>
      <data key="key5">1</data>
      <data key="key6">2.6.1.1</data>
      <data key="key9">reaction</data>
      <data key="key11">ASPAMINOTRANS-RXN_f</data>
    </node>
    <node id="n549">
      <data key="key1">ASPAMINOTRANS-RXN</data>
      <data key="key2">1</data>
      <data key="key4">ASPTA</data>
      <data key="key5">1</data>
      <data key="key6">2.6.1.1</data>
      <data key="key9">reaction</data>
      <data key="key11">ASPAMINOTRANS-RXN_r</data>
    </node>
    <node id="n550">
      <data key="key1">ASPARAGHYD-RXN</data>
      <data key="key2">1</data>
      <data key="key4">ASNN</data>
      <data key="key5">1</data>
      <data key="key6">3.5.1.38,3.5.1.1</data>
      <data key="key9">reaction</data>
      <data key="key11">ASPARAGHYD-RXN_2</data>
    </node>
    <node id="n551">
      <data key="key1">ASPARAGHYD-RXN</data>
      <data key="key2">1</data>
      <data key="key4">ASNN</data>
      <data key="key5">1</data>
      <data key="key6">3.5.1.38,3.5.1.1</data>
      <data key="key9">reaction</data>
      <data key="key11">ASPARAGHYD-RXN_3</data>
    </node>
    <node id="n552">
      <data key="key1">ASPARAGHYD-RXN</data>
      <data key="key2">1</data>
      <data key="key4">ASNN</data>
      <data key="key5">1</data>
      <data key="key6">3.5.1.38,3.5.1.1</data>
      <data key="key9">reaction</data>
      <data key="key11">ASPARAGHYD-RXN_5</data>
    </node>
    <node id="n553">
      <data key="key1">ASPARAGHYD-RXN</data>
      <data key="key2">1</data>
      <data key="key4">ASNN</data>
      <data key="key5">1</data>
      <data key="key6">3.5.1.38,3.5.1.1</data>
      <data key="key9">reaction</data>
      <data key="key11">ASPARAGHYD-RXN_6</data>
    </node>
    <node id="n554">
      <data key="key1">ASPARTASE-RXN</data>
      <data key="key2">1</data>
      <data key="key4">ASPT</data>
      <data key="key5">1</data>
      <data key="key6">4.3.1.1</data>
      <data key="key9">reaction</data>
      <data key="key11">ASPARTASE-RXN</data>
    </node>
    <node id="n555">
      <data key="key1">ASPARTATE-SEMIALDEHYDE-DEHYDROGENASE-RXN</data>
      <data key="key2">1</data>
      <data key="key4">ASAD</data>
      <data key="key5">1</data>
      <data key="key6">1.2.1.11</data>
      <data key="key9">reaction</data>
      <data key="key11">ASPARTATE-SEMIALDEHYDE-DEHYDROGENASE-RXN_f</data>
    </node>
    <node id="n556">
      <data key="key1">ASPARTATE-SEMIALDEHYDE-DEHYDROGENASE-RXN</data>
      <data key="key2">1</data>
      <data key="key4">ASAD</data>
      <data key="key5">1</data>
      <data key="key6">1.2.1.11</data>
      <data key="key9">reaction</data>
      <data key="key11">ASPARTATE-SEMIALDEHYDE-DEHYDROGENASE-RXN_r</data>
    </node>
    <node id="n557">
      <data key="key1">ASPARTATEKIN-RXN</data>
      <data key="key2">1</data>
      <data key="key4">ASPK</data>
      <data key="key5">1</data>
      <data key="key6">2.7.2.4</data>
      <data key="key9">reaction</data>
      <data key="key11">ASPARTATEKIN-RXN_1</data>
    </node>
    <node id="n558">
      <data key="key1">ASPARTATEKIN-RXN</data>
      <data key="key2">1</data>
      <data key="key4">ASPK</data>
      <data key="key5">1</data>
      <data key="key6">2.7.2.4</data>
      <data key="key9">reaction</data>
      <data key="key11">ASPARTATEKIN-RXN_2</data>
    </node>
    <node id="n559">
      <data key="key1">ASPARTATEKIN-RXN</data>
      <data key="key2">1</data>
      <data key="key4">ASPK</data>
      <data key="key5">1</data>
      <data key="key6">2.7.2.4</data>
      <data key="key9">reaction</data>
      <data key="key11">ASPARTATEKIN-RXN_3</data>
    </node>
    <node id="n560">
      <data key="key1">ASPCARBTRANS-RXN</data>
      <data key="key2">1</data>
      <data key="key4">ASPCT</data>
      <data key="key5">1</data>
      <data key="key6">2.1.3.2</data>
      <data key="key9">reaction</data>
      <data key="key11">ASPCARBTRANS-RXN</data>
    </node>
    <node id="n561">
      <data key="key1">ASPDECARBOX-RXN</data>
      <data key="key2">1</data>
      <data key="key4">ASP1DC</data>
      <data key="key5">1</data>
      <data key="key6">4.1.1.11</data>
      <data key="key9">reaction</data>
      <data key="key11">ASPDECARBOX-RXN</data>
    </node>
    <node id="n562">
      <data key="key1">ATOC-RXN</data>
      <data key="key2">0</data>
      <data key="key4">-</data>
      <data key="key5">1</data>
      <data key="key9">reaction</data>
      <data key="key11">ATOC-RXN</data>
    </node>
    <node id="n563">
      <data key="key1">ATP-PYROPHOSPHATASE-RXN</data>
      <data key="key2">1</data>
      <data key="key4">NTPP6</data>
      <data key="key5">1</data>
      <data key="key6">3.6.1.8</data>
      <data key="key9">reaction</data>
      <data key="key11">ATP-PYROPHOSPHATASE-RXN</data>
    </node>
    <node id="n564">
      <data key="key1">ATPASE-RXN</data>
      <data key="key2">1</data>
      <data key="key4">-</data>
      <data key="key5">1</data>
      <data key="key6">3.6.4.6,3.6.1.3,3.6.1.15</data>
      <data key="key9">reaction</data>
      <data key="key11">ATPASE-RXN_1</data>
    </node>
    <node id="n565">
      <data key="key1">ATPASE-RXN</data>
      <data key="key2">1</data>
      <data key="key4">-</data>
      <data key="key5">1</data>
      <data key="key6">3.6.4.6,3.6.1.3,3.6.1.15</data>
      <data key="key9">reaction</data>
      <data key="key11">ATPASE-RXN_2</data>
    </node>
    <node id="n566">
      <data key="key1">ATPPHOSPHORIBOSYLTRANS-RXN</data>
      <data key="key2">1</data>
      <data key="key4">ATPPRT</data>
      <data key="key5">1</data>
      <data key="key6">2.4.2.17</data>
      <data key="key9">reaction</data>
      <data key="key11">ATPPHOSPHORIBOSYLTRANS-RXN_f</data>
    </node>
    <node id="n567">
      <data key="key1">ATPPHOSPHORIBOSYLTRANS-RXN</data>
      <data key="key2">1</data>
      <data key="key4">ATPPRT</data>
      <data key="key5">1</data>
      <data key="key6">2.4.2.17</data>
      <data key="key9">reaction</data>
      <data key="key11">ATPPHOSPHORIBOSYLTRANS-RXN_r</data>
    </node>
    <node id="n568">
      <data key="key1">ATPSYN-RXN</data>
      <data key="key2">1</data>
      <data key="key4">-</data>
      <data key="key5">1</data>
      <data key="key6">3.6.3.14</data>
      <data key="key9">reaction</data>
      <data key="key11">ATPSYN-RXN_f</data>
    </node>
    <node id="n569">
      <data key="key1">ATPSYN-RXN</data>
      <data key="key2">1</data>
      <data key="key4">-</data>
      <data key="key5">1</data>
      <data key="key6">3.6.3.14</data>
      <data key="key9">reaction</data>
      <data key="key11">ATPSYN-RXN_r</data>
    </node>
    <node id="n570">
      <data key="key1">BADH-RXN</data>
      <data key="key2">1</data>
      <data key="key4">BETALDHx</data>
      <data key="key5">1</data>
      <data key="key6">1.2.1.8</data>
      <data key="key9">reaction</data>
      <data key="key11">BADH-RXN</data>
    </node>
    <node id="n571">
      <data key="key1">BAER-RXN</data>
      <data key="key2">0</data>
      <data key="key4">-</data>
      <data key="key5">1</data>
      <data key="key9">reaction</data>
      <data key="key11">BAER-RXN</data>
    </node>
    <node id="n572">
      <data key="key1">BAES-RXN</data>
      <data key="key2">0</data>
      <data key="key4">-</data>
      <data key="key5">1</data>
      <data key="key9">reaction</data>
      <data key="key11">BAES-RXN</data>
    </node>
    <node id="n573">
      <data key="key1">BARA-RXN</data>
      <data key="key2">0</data>
      <data key="key4">-</data>
      <data key="key5">1</data>
      <data key="key9">reaction</data>
      <data key="key11">BARA-RXN</data>
    </node>
    <node id="n574">
      <data key="key1">BAROMP-RXN</data>
      <data key="key2">0</data>
      <data key="key4">-</data>
      <data key="key5">1</data>
      <data key="key9">reaction</data>
      <data key="key11">BAROMP-RXN</data>
    </node>
    <node id="n575">
      <data key="key1">BASR-RXN</data>
      <data key="key2">0</data>
      <data key="key4">-</data>
      <data key="key5">1</data>
      <data key="key9">reaction</data>
      <data key="key11">BASR-RXN</data>
    </node>
    <node id="n576">
      <data key="key1">BASS-RXN</data>
      <data key="key2">0</data>
      <data key="key4">-</data>
      <data key="key5">1</data>
      <data key="key9">reaction</data>
      <data key="key11">BASS-RXN</data>
    </node>
    <node id="n577">
      <data key="key1">BETA-PHOSPHOGLUCOMUTASE-RXN</data>
      <data key="key2">1</data>
      <data key="key4">-</data>
      <data key="key5">1</data>
      <data key="key6">5.4.2.6</data>
      <data key="key9">reaction</data>
      <data key="key11">BETA-PHOSPHOGLUCOMUTASE-RXN_f</data>
    </node>
    <node id="n578">
      <data key="key1">BETA-PHOSPHOGLUCOMUTASE-RXN</data>
      <data key="key2">1</data>
      <data key="key4">-</data>
      <data key="key5">1</data>
      <data key="key6">5.4.2.6</data>
      <data key="key9">reaction</data>
      <data key="key11">BETA-PHOSPHOGLUCOMUTASE-RXN_r</data>
    </node>
    <node id="n579">
      <data key="key1">BETAGALACTOSID-RXN</data>
      <data key="key2">1</data>
      <data key="key4">LACZ</data>
      <data key="key5">1</data>
      <data key="key6">3.2.1.108,3.2.1.23</data>
      <data key="key9">reaction</data>
      <data key="key11">BETAGALACTOSID-RXN</data>
    </node>
    <node id="n580">
      <data key="key1">BIOTIN-CARBOXYL-RXN</data>
      <data key="key2">0</data>
      <data key="key4">-</data>
      <data key="key5">1</data>
      <data key="key6">6.3.4.14</data>
      <data key="key9">reaction</data>
      <data key="key11">BIOTIN-CARBOXYL-RXN</data>
    </node>
    <node id="n581">
      <data key="key1">BIOTINLIG-RXN</data>
      <data key="key2">0</data>
      <data key="key4">-</data>
      <data key="key5">1</data>
      <data key="key6">6.3.4.15</data>
      <data key="key9">reaction</data>
      <data key="key11">BIOTINLIG-RXN</data>
    </node>
    <node id="n582">
      <data key="key1">BRANCHED-CHAINAMINOTRANSFERILEU-RXN</data>
      <data key="key2">1</data>
      <data key="key4">ILETA</data>
      <data key="key5">1</data>
      <data key="key6">2.6.1.42</data>
      <data key="key9">reaction</data>
      <data key="key11">BRANCHED-CHAINAMINOTRANSFERILEU-RXN_f</data>
    </node>
    <node id="n583">
      <data key="key1">BRANCHED-CHAINAMINOTRANSFERILEU-RXN</data>
      <data key="key2">1</data>
      <data key="key4">ILETA</data>
      <data key="key5">1</data>
      <data key="key6">2.6.1.42</data>
      <data key="key9">reaction</data>
      <data key="key11">BRANCHED-CHAINAMINOTRANSFERILEU-RXN_r</data>
    </node>
    <node id="n584">
      <data key="key1">BRANCHED-CHAINAMINOTRANSFERLEU-RXN</data>
      <data key="key2">1</data>
      <data key="key4">LEUTAi</data>
      <data key="key5">1</data>
      <data key="key6">2.6.1.6,2.6.1.42</data>
      <data key="key9">reaction</data>
      <data key="key11">BRANCHED-CHAINAMINOTRANSFERLEU-RXN_f_1</data>
    </node>
    <node id="n585">
      <data key="key1">BRANCHED-CHAINAMINOTRANSFERLEU-RXN</data>
      <data key="key2">1</data>
      <data key="key4">LEUTAi</data>
      <data key="key5">1</data>
      <data key="key6">2.6.1.6,2.6.1.42</data>
      <data key="key9">reaction</data>
      <data key="key11">BRANCHED-CHAINAMINOTRANSFERLEU-RXN_f_2</data>
    </node>
    <node id="n586">
      <data key="key1">BRANCHED-CHAINAMINOTRANSFERLEU-RXN</data>
      <data key="key2">1</data>
      <data key="key4">LEUTAi</data>
      <data key="key5">1</data>
      <data key="key6">2.6.1.6,2.6.1.42</data>
      <data key="key9">reaction</data>
      <data key="key11">BRANCHED-CHAINAMINOTRANSFERLEU-RXN_r_1</data>
    </node>
    <node id="n587">
      <data key="key1">BRANCHED-CHAINAMINOTRANSFERLEU-RXN</data>
      <data key="key2">1</data>
      <data key="key4">LEUTAi</data>
      <data key="key5">1</data>
      <data key="key6">2.6.1.6,2.6.1.42</data>
      <data key="key9">reaction</data>
      <data key="key11">BRANCHED-CHAINAMINOTRANSFERLEU-RXN_r_2</data>
    </node>
    <node id="n588">
      <data key="key1">BRANCHED-CHAINAMINOTRANSFERVAL-RXN</data>
      <data key="key2">1</data>
      <data key="key4">VALTA</data>
      <data key="key5">1</data>
      <data key="key6">2.6.1.42</data>
      <data key="key9">reaction</data>
      <data key="key11">BRANCHED-CHAINAMINOTRANSFERVAL-RXN_f</data>
    </node>
    <node id="n589">
      <data key="key1">BRANCHED-CHAINAMINOTRANSFERVAL-RXN</data>
      <data key="key2">1</data>
      <data key="key4">VALTA</data>
      <data key="key5">1</data>
      <data key="key6">2.6.1.42</data>
      <data key="key9">reaction</data>
      <data key="key11">BRANCHED-CHAINAMINOTRANSFERVAL-RXN_r</data>
    </node>
    <node id="n590">
      <data key="key1">BTUR2-RXN</data>
      <data key="key2">1</data>
      <data key="key4">-</data>
      <data key="key5">1</data>
      <data key="key6">2.5.1.17</data>
      <data key="key9">reaction</data>
      <data key="key11">BTUR2-RXN</data>
    </node>
    <node id="n591">
      <data key="key1">CARBAMATE-KINASE-RXN</data>
      <data key="key2">1</data>
      <data key="key4">CBMK</data>
      <data key="key5">1</data>
      <data key="key6">2.7.2.2</data>
      <data key="key9">reaction</data>
      <data key="key11">CARBAMATE-KINASE-RXN</data>
    </node>
    <node id="n592">
      <data key="key1">CARBPSYN-RXN</data>
      <data key="key2">1</data>
      <data key="key4">CBPS</data>
      <data key="key5">1</data>
      <data key="key6">6.3.5.5</data>
      <data key="key9">reaction</data>
      <data key="key11">CARBPSYN-RXN</data>
    </node>
    <node id="n593">
      <data key="key1">CARDIOLIPSYN-RXN</data>
      <data key="key2">1</data>
      <data key="key4">-</data>
      <data key="key5">1</data>
      <data key="key6">2.7.8</data>
      <data key="key9">reaction</data>
      <data key="key11">CARDIOLIPSYN-RXN_1</data>
    </node>
    <node id="n594">
      <data key="key1">CARDIOLIPSYN-RXN</data>
      <data key="key2">1</data>
      <data key="key4">-</data>
      <data key="key5">1</data>
      <data key="key6">2.7.8</data>
      <data key="key9">reaction</data>
      <data key="key11">CARDIOLIPSYN-RXN_2</data>
    </node>
    <node id="n595">
      <data key="key1">CARDIOLIPSYN-RXN</data>
      <data key="key2">1</data>
      <data key="key4">-</data>
      <data key="key5">1</data>
      <data key="key6">2.7.8</data>
      <data key="key9">reaction</data>
      <data key="key11">CARDIOLIPSYN-RXN_3</data>
    </node>
    <node id="n596">
      <data key="key1">CARDIOLIPSYN-RXN</data>
      <data key="key2">1</data>
      <data key="key4">-</data>
      <data key="key5">1</data>
      <data key="key6">2.7.8</data>
      <data key="key9">reaction</data>
      <data key="key11">CARDIOLIPSYN-RXN_4</data>
    </node>
    <node id="n597">
      <data key="key1">CARDIOLIPSYN-RXN</data>
      <data key="key2">1</data>
      <data key="key4">-</data>
      <data key="key5">1</data>
      <data key="key6">2.7.8</data>
      <data key="key9">reaction</data>
      <data key="key11">CARDIOLIPSYN-RXN_5</data>
    </node>
    <node id="n598">
      <data key="key1">CARDIOLIPSYN-RXN</data>
      <data key="key2">1</data>
      <data key="key4">-</data>
      <data key="key5">1</data>
      <data key="key6">2.7.8</data>
      <data key="key9">reaction</data>
      <data key="key11">CARDIOLIPSYN-RXN_6</data>
    </node>
    <node id="n599">
      <data key="key1">CARNDETRU-RXN</data>
      <data key="key2">1</data>
      <data key="key4">CRNCDH</data>
      <data key="key5">1</data>
      <data key="key6">4.2.1.149</data>
      <data key="key9">reaction</data>
      <data key="key11">CARNDETRU-RXN</data>
    </node>
    <node id="n600">
      <data key="key1">CATAL-RXN</data>
      <data key="key2">1</data>
      <data key="key4">CAT</data>
      <data key="key5">1</data>
      <data key="key6">1.11.1.6,1.11.1.21</data>
      <data key="key9">reaction</data>
      <data key="key11">CATAL-RXN_1</data>
    </node>
    <node id="n601">
      <data key="key1">CATAL-RXN</data>
      <data key="key2">1</data>
      <data key="key4">CAT</data>
      <data key="key5">1</data>
      <data key="key6">1.11.1.6,1.11.1.21</data>
      <data key="key9">reaction</data>
      <data key="key11">CATAL-RXN_2</data>
    </node>
    <node id="n602">
      <data key="key1">CATAL-RXN</data>
      <data key="key2">1</data>
      <data key="key4">CAT</data>
      <data key="key5">1</data>
      <data key="key6">1.11.1.6,1.11.1.21</data>
      <data key="key9">reaction</data>
      <data key="key11">CATAL-RXN_3</data>
    </node>
    <node id="n603">
      <data key="key1">CDPDIGLYPYPHOSPHA-RXN</data>
      <data key="key2">1</data>
      <data key="key4">CDAPPA_EC</data>
      <data key="key5">1</data>
      <data key="key6">3.6.1.26</data>
      <data key="key9">reaction</data>
      <data key="key11">CDPDIGLYPYPHOSPHA-RXN_1</data>
    </node>
    <node id="n604">
      <data key="key1">CDPDIGLYPYPHOSPHA-RXN</data>
      <data key="key2">1</data>
      <data key="key4">CDAPPA_EC</data>
      <data key="key5">1</data>
      <data key="key6">3.6.1.26</data>
      <data key="key9">reaction</data>
      <data key="key11">CDPDIGLYPYPHOSPHA-RXN_2</data>
    </node>
    <node id="n605">
      <data key="key1">CDPKIN-RXN</data>
      <data key="key2">1</data>
      <data key="key4">NDPK3</data>
      <data key="key5">1</data>
      <data key="key6">2.7.4.6</data>
      <data key="key9">reaction</data>
      <data key="key11">CDPKIN-RXN</data>
    </node>
    <node id="n606">
      <data key="key1">CDPREDUCT-RXN</data>
      <data key="key2">0</data>
      <data key="key4">-</data>
      <data key="key5">1</data>
      <data key="key6">1.17.4.1</data>
      <data key="key9">reaction</data>
      <data key="key11">CDPREDUCT-RXN_1</data>
    </node>
    <node id="n607">
      <data key="key1">CDPREDUCT-RXN</data>
      <data key="key2">0</data>
      <data key="key4">-</data>
      <data key="key5">1</data>
      <data key="key6">1.17.4.1</data>
      <data key="key9">reaction</data>
      <data key="key11">CDPREDUCT-RXN_2</data>
    </node>
    <node id="n608">
      <data key="key1">CHEBDEP-RXN</data>
      <data key="key2">0</data>
      <data key="key4">-</data>
      <data key="key5">1</data>
      <data key="key9">reaction</data>
      <data key="key11">CHEBDEP-RXN</data>
    </node>
    <node id="n609">
      <data key="key1">CHEBTAPD-RXN</data>
      <data key="key2">0</data>
      <data key="key4">-</data>
      <data key="key5">1</data>
      <data key="key6">3.5.1</data>
      <data key="key9">reaction</data>
      <data key="key11">CHEBTAPD-RXN</data>
    </node>
    <node id="n610">
      <data key="key1">CHEBTARD-RXN</data>
      <data key="key2">0</data>
      <data key="key4">-</data>
      <data key="key5">1</data>
      <data key="key6">3.5.1</data>
      <data key="key9">reaction</data>
      <data key="key11">CHEBTARD-RXN</data>
    </node>
    <node id="n611">
      <data key="key1">CHEBTRGD-RXN</data>
      <data key="key2">0</data>
      <data key="key4">-</data>
      <data key="key5">1</data>
      <data key="key6">3.5.1</data>
      <data key="key9">reaction</data>
      <data key="key11">CHEBTRGD-RXN</data>
    </node>
    <node id="n612">
      <data key="key1">CHEBTSRD-RXN</data>
      <data key="key2">0</data>
      <data key="key4">-</data>
      <data key="key5">1</data>
      <data key="key6">3.5.1</data>
      <data key="key9">reaction</data>
      <data key="key11">CHEBTSRD-RXN</data>
    </node>
    <node id="n613">
      <data key="key1">CHERTAPM-RXN</data>
      <data key="key2">0</data>
      <data key="key4">-</data>
      <data key="key5">1</data>
      <data key="key6">2.1.1</data>
      <data key="key9">reaction</data>
      <data key="key11">CHERTAPM-RXN</data>
    </node>
    <node id="n614">
      <data key="key1">CHERTARM-RXN</data>
      <data key="key2">0</data>
      <data key="key4">-</data>
      <data key="key5">1</data>
      <data key="key6">2.1.1</data>
      <data key="key9">reaction</data>
      <data key="key11">CHERTARM-RXN</data>
    </node>
    <node id="n615">
      <data key="key1">CHERTRGM-RXN</data>
      <data key="key2">0</data>
      <data key="key4">-</data>
      <data key="key5">1</data>
      <data key="key6">2.1.1</data>
      <data key="key9">reaction</data>
      <data key="key11">CHERTRGM-RXN</data>
    </node>
    <node id="n616">
      <data key="key1">CHERTSRM-RXN</data>
      <data key="key2">0</data>
      <data key="key4">-</data>
      <data key="key5">1</data>
      <data key="key6">2.1.1</data>
      <data key="key9">reaction</data>
      <data key="key11">CHERTSRM-RXN</data>
    </node>
    <node id="n617">
      <data key="key1">CHEYDEPHOS-RXN</data>
      <data key="key2">0</data>
      <data key="key4">-</data>
      <data key="key5">1</data>
      <data key="key9">reaction</data>
      <data key="key11">CHEYDEPHOS-RXN</data>
    </node>
    <node id="n618">
      <data key="key1">CHORISMATE-SYNTHASE-RXN</data>
      <data key="key2">1</data>
      <data key="key4">CHORS</data>
      <data key="key5">1</data>
      <data key="key6">4.2.3.5</data>
      <data key="key9">reaction</data>
      <data key="key11">CHORISMATE-SYNTHASE-RXN</data>
    </node>
    <node id="n619">
      <data key="key1">CHORISMATEMUT-RXN</data>
      <data key="key2">1</data>
      <data key="key4">CHORM</data>
      <data key="key5">1</data>
      <data key="key6">5.4.99.5</data>
      <data key="key9">reaction</data>
      <data key="key11">CHORISMATEMUT-RXN_1</data>
    </node>
    <node id="n620">
      <data key="key1">CHORISMATEMUT-RXN</data>
      <data key="key2">1</data>
      <data key="key4">CHORM</data>
      <data key="key5">1</data>
      <data key="key6">5.4.99.5</data>
      <data key="key9">reaction</data>
      <data key="key11">CHORISMATEMUT-RXN_2</data>
    </node>
    <node id="n621">
      <data key="key1">CHORPYRLY-RXN</data>
      <data key="key2">1</data>
      <data key="key4">CHRPL</data>
      <data key="key5">1</data>
      <data key="key6">4.1.3.40</data>
      <data key="key9">reaction</data>
      <data key="key11">CHORPYRLY-RXN</data>
    </node>
    <node id="n622">
      <data key="key1">CITC-RXN</data>
      <data key="key2">0</data>
      <data key="key4">-</data>
      <data key="key5">1</data>
      <data key="key6">6.2.1.22</data>
      <data key="key9">reaction</data>
      <data key="key11">CITC-RXN</data>
    </node>
    <node id="n623">
      <data key="key1">CITLY-RXN</data>
      <data key="key2">1</data>
      <data key="key4">CITL</data>
      <data key="key5">1</data>
      <data key="key6">4.1.3.6</data>
      <data key="key9">reaction</data>
      <data key="key11">CITLY-RXN</data>
    </node>
    <node id="n624">
      <data key="key1">CITRATE-PRO-3S-LYASE-THIOLESTERASE-RXN</data>
      <data key="key2">0</data>
      <data key="key4">-</data>
      <data key="key5">1</data>
      <data key="key6">3.1.2.16</data>
      <data key="key9">reaction</data>
      <data key="key11">CITRATE-PRO-3S-LYASE-THIOLESTERASE-RXN</data>
    </node>
    <node id="n625">
      <data key="key1">CITSYN-RXN</data>
      <data key="key2">1</data>
      <data key="key4">CS</data>
      <data key="key5">1</data>
      <data key="key6">2.3.3.16,2.3.3.1</data>
      <data key="key9">reaction</data>
      <data key="key11">CITSYN-RXN_1</data>
    </node>
    <node id="n626">
      <data key="key1">CITSYN-RXN</data>
      <data key="key2">1</data>
      <data key="key4">CS</data>
      <data key="key5">1</data>
      <data key="key6">2.3.3.16,2.3.3.1</data>
      <data key="key9">reaction</data>
      <data key="key11">CITSYN-RXN_2</data>
    </node>
    <node id="n627">
      <data key="key1">COBALADENOSYLTRANS-RXN</data>
      <data key="key2">1</data>
      <data key="key4">-</data>
      <data key="key5">1</data>
      <data key="key6">2.5.1.17</data>
      <data key="key9">reaction</data>
      <data key="key11">COBALADENOSYLTRANS-RXN</data>
    </node>
    <node id="n628">
      <data key="key1">COBALAMIN5PSYN-RXN</data>
      <data key="key2">1</data>
      <data key="key4">-</data>
      <data key="key5">1</data>
      <data key="key6">2.7.8.26</data>
      <data key="key9">reaction</data>
      <data key="key11">COBALAMIN5PSYN-RXN</data>
    </node>
    <node id="n629">
      <data key="key1">COBINAMIDEKIN-RXN</data>
      <data key="key2">1</data>
      <data key="key4">ADOCBIK</data>
      <data key="key5">1</data>
      <data key="key6">2.7.1.156</data>
      <data key="key9">reaction</data>
      <data key="key11">COBINAMIDEKIN-RXN</data>
    </node>
    <node id="n630">
      <data key="key1">COBINPGUANYLYLTRANS-RXN</data>
      <data key="key2">1</data>
      <data key="key4">ACBIPGT</data>
      <data key="key5">1</data>
      <data key="key6">2.7.7.62</data>
      <data key="key9">reaction</data>
      <data key="key11">COBINPGUANYLYLTRANS-RXN</data>
    </node>
    <node id="n631">
      <data key="key1">CPM-KDOSYNTH-RXN</data>
      <data key="key2">1</data>
      <data key="key4">KDOCT2</data>
      <data key="key5">1</data>
      <data key="key6">2.7.7.38</data>
      <data key="key9">reaction</data>
      <data key="key11">CPM-KDOSYNTH-RXN</data>
    </node>
    <node id="n632">
      <data key="key1">CPXA-RXN</data>
      <data key="key2">0</data>
      <data key="key4">-</data>
      <data key="key5">1</data>
      <data key="key9">reaction</data>
      <data key="key11">CPXA-RXN</data>
    </node>
    <node id="n633">
      <data key="key1">CPXR-RXN</data>
      <data key="key2">0</data>
      <data key="key4">-</data>
      <data key="key5">1</data>
      <data key="key9">reaction</data>
      <data key="key11">CPXR-RXN</data>
    </node>
    <node id="n634">
      <data key="key1">CREB-RXN</data>
      <data key="key2">0</data>
      <data key="key4">-</data>
      <data key="key5">1</data>
      <data key="key9">reaction</data>
      <data key="key11">CREB-RXN</data>
    </node>
    <node id="n635">
      <data key="key1">CREC-RXN</data>
      <data key="key2">0</data>
      <data key="key4">-</data>
      <data key="key5">1</data>
      <data key="key9">reaction</data>
      <data key="key11">CREC-RXN</data>
    </node>
    <node id="n636">
      <data key="key1">CTPSYN-RXN</data>
      <data key="key2">1</data>
      <data key="key4">CTPS2</data>
      <data key="key5">1</data>
      <data key="key6">6.3.4.2</data>
      <data key="key9">reaction</data>
      <data key="key11">CTPSYN-RXN</data>
    </node>
    <node id="n637">
      <data key="key1">CYCPHOSDIESTER-RXN</data>
      <data key="key2">1</data>
      <data key="key4">-</data>
      <data key="key5">1</data>
      <data key="key6">3.1.4.16</data>
      <data key="key9">reaction</data>
      <data key="key11">CYCPHOSDIESTER-RXN_1</data>
    </node>
    <node id="n638">
      <data key="key1">CYCPHOSDIESTER-RXN</data>
      <data key="key2">1</data>
      <data key="key4">-</data>
      <data key="key5">1</data>
      <data key="key6">3.1.4.16</data>
      <data key="key9">reaction</data>
      <data key="key11">CYCPHOSDIESTER-RXN_10</data>
    </node>
    <node id="n639">
      <data key="key1">CYCPHOSDIESTER-RXN</data>
      <data key="key2">1</data>
      <data key="key4">-</data>
      <data key="key5">1</data>
      <data key="key6">3.1.4.16</data>
      <data key="key9">reaction</data>
      <data key="key11">CYCPHOSDIESTER-RXN_11</data>
    </node>
    <node id="n640">
      <data key="key1">CYCPHOSDIESTER-RXN</data>
      <data key="key2">1</data>
      <data key="key4">-</data>
      <data key="key5">1</data>
      <data key="key6">3.1.4.16</data>
      <data key="key9">reaction</data>
      <data key="key11">CYCPHOSDIESTER-RXN_12</data>
    </node>
    <node id="n641">
      <data key="key1">CYCPHOSDIESTER-RXN</data>
      <data key="key2">1</data>
      <data key="key4">-</data>
      <data key="key5">1</data>
      <data key="key6">3.1.4.16</data>
      <data key="key9">reaction</data>
      <data key="key11">CYCPHOSDIESTER-RXN_13</data>
    </node>
    <node id="n642">
      <data key="key1">CYCPHOSDIESTER-RXN</data>
      <data key="key2">1</data>
      <data key="key4">-</data>
      <data key="key5">1</data>
      <data key="key6">3.1.4.16</data>
      <data key="key9">reaction</data>
      <data key="key11">CYCPHOSDIESTER-RXN_14</data>
    </node>
    <node id="n643">
      <data key="key1">CYCPHOSDIESTER-RXN</data>
      <data key="key2">1</data>
      <data key="key4">-</data>
      <data key="key5">1</data>
      <data key="key6">3.1.4.16</data>
      <data key="key9">reaction</data>
      <data key="key11">CYCPHOSDIESTER-RXN_15</data>
    </node>
    <node id="n644">
      <data key="key1">CYCPHOSDIESTER-RXN</data>
      <data key="key2">1</data>
      <data key="key4">-</data>
      <data key="key5">1</data>
      <data key="key6">3.1.4.16</data>
      <data key="key9">reaction</data>
      <data key="key11">CYCPHOSDIESTER-RXN_16</data>
    </node>
    <node id="n645">
      <data key="key1">CYCPHOSDIESTER-RXN</data>
      <data key="key2">1</data>
      <data key="key4">-</data>
      <data key="key5">1</data>
      <data key="key6">3.1.4.16</data>
      <data key="key9">reaction</data>
      <data key="key11">CYCPHOSDIESTER-RXN_2</data>
    </node>
    <node id="n646">
      <data key="key1">CYCPHOSDIESTER-RXN</data>
      <data key="key2">1</data>
      <data key="key4">-</data>
      <data key="key5">1</data>
      <data key="key6">3.1.4.16</data>
      <data key="key9">reaction</data>
      <data key="key11">CYCPHOSDIESTER-RXN_3</data>
    </node>
    <node id="n647">
      <data key="key1">CYCPHOSDIESTER-RXN</data>
      <data key="key2">1</data>
      <data key="key4">-</data>
      <data key="key5">1</data>
      <data key="key6">3.1.4.16</data>
      <data key="key9">reaction</data>
      <data key="key11">CYCPHOSDIESTER-RXN_4</data>
    </node>
    <node id="n648">
      <data key="key1">CYCPHOSDIESTER-RXN</data>
      <data key="key2">1</data>
      <data key="key4">-</data>
      <data key="key5">1</data>
      <data key="key6">3.1.4.16</data>
      <data key="key9">reaction</data>
      <data key="key11">CYCPHOSDIESTER-RXN_5</data>
    </node>
    <node id="n649">
      <data key="key1">CYCPHOSDIESTER-RXN</data>
      <data key="key2">1</data>
      <data key="key4">-</data>
      <data key="key5">1</data>
      <data key="key6">3.1.4.16</data>
      <data key="key9">reaction</data>
      <data key="key11">CYCPHOSDIESTER-RXN_6</data>
    </node>
    <node id="n650">
      <data key="key1">CYCPHOSDIESTER-RXN</data>
      <data key="key2">1</data>
      <data key="key4">-</data>
      <data key="key5">1</data>
      <data key="key6">3.1.4.16</data>
      <data key="key9">reaction</data>
      <data key="key11">CYCPHOSDIESTER-RXN_7</data>
    </node>
    <node id="n651">
      <data key="key1">CYCPHOSDIESTER-RXN</data>
      <data key="key2">1</data>
      <data key="key4">-</data>
      <data key="key5">1</data>
      <data key="key6">3.1.4.16</data>
      <data key="key9">reaction</data>
      <data key="key11">CYCPHOSDIESTER-RXN_8</data>
    </node>
    <node id="n652">
      <data key="key1">CYCPHOSDIESTER-RXN</data>
      <data key="key2">1</data>
      <data key="key4">-</data>
      <data key="key5">1</data>
      <data key="key6">3.1.4.16</data>
      <data key="key9">reaction</data>
      <data key="key11">CYCPHOSDIESTER-RXN_9</data>
    </node>
    <node id="n653">
      <data key="key1">CYSTATHIONINE-BETA-LYASE-RXN</data>
      <data key="key2">1</data>
      <data key="key4">CYSTL</data>
      <data key="key5">1</data>
      <data key="key6">4.4.1.8</data>
      <data key="key9">reaction</data>
      <data key="key11">CYSTATHIONINE-BETA-LYASE-RXN</data>
    </node>
    <node id="n654">
      <data key="key1">CYSTEINE-AMINOTRANSFERASE-RXN</data>
      <data key="key2">1</data>
      <data key="key4">-</data>
      <data key="key5">1</data>
      <data key="key6">2.6.1.3</data>
      <data key="key9">reaction</data>
      <data key="key11">CYSTEINE-AMINOTRANSFERASE-RXN</data>
    </node>
    <node id="n655">
      <data key="key1">CYTDEAM-RXN</data>
      <data key="key2">1</data>
      <data key="key4">CSND</data>
      <data key="key5">1</data>
      <data key="key6">3.5.4.1</data>
      <data key="key9">reaction</data>
      <data key="key11">CYTDEAM-RXN</data>
    </node>
    <node id="n656">
      <data key="key1">CYTIDEAM-RXN</data>
      <data key="key2">1</data>
      <data key="key4">DCYTD</data>
      <data key="key5">1</data>
      <data key="key6">3.5.4.5</data>
      <data key="key9">reaction</data>
      <data key="key11">CYTIDEAM-RXN</data>
    </node>
    <node id="n657">
      <data key="key1">CYTIDEAM2-RXN</data>
      <data key="key2">1</data>
      <data key="key4">CYTD</data>
      <data key="key5">1</data>
      <data key="key6">3.5.4.5</data>
      <data key="key9">reaction</data>
      <data key="key11">CYTIDEAM2-RXN</data>
    </node>
    <node id="n658">
      <data key="key1">CYTIDINEKIN-RXN</data>
      <data key="key2">1</data>
      <data key="key4">CYTDK2</data>
      <data key="key5">1</data>
      <data key="key6">2.7.1</data>
      <data key="key9">reaction</data>
      <data key="key11">CYTIDINEKIN-RXN</data>
    </node>
    <node id="n659">
      <data key="key1">CYTIKIN-RXN</data>
      <data key="key2">1</data>
      <data key="key4">-</data>
      <data key="key5">1</data>
      <data key="key6">2.7.1</data>
      <data key="key9">reaction</data>
      <data key="key11">CYTIKIN-RXN</data>
    </node>
    <node id="n660">
      <data key="key1">D--TARTRATE-DEHYDRATASE-RXN</data>
      <data key="key2">1</data>
      <data key="key4">-</data>
      <data key="key5">1</data>
      <data key="key6">4.2.1.81</data>
      <data key="key9">reaction</data>
      <data key="key11">D--TARTRATE-DEHYDRATASE-RXN_f</data>
    </node>
    <node id="n661">
      <data key="key1">D--TARTRATE-DEHYDRATASE-RXN</data>
      <data key="key2">1</data>
      <data key="key4">-</data>
      <data key="key5">1</data>
      <data key="key6">4.2.1.81</data>
      <data key="key9">reaction</data>
      <data key="key11">D--TARTRATE-DEHYDRATASE-RXN_r</data>
    </node>
    <node id="n662">
      <data key="key1">DADPKIN-RXN</data>
      <data key="key2">1</data>
      <data key="key4">NDPK8</data>
      <data key="key5">1</data>
      <data key="key6">2.7.4.6</data>
      <data key="key9">reaction</data>
      <data key="key11">DADPKIN-RXN</data>
    </node>
    <node id="n663">
      <data key="key1">DAHPSYN-RXN</data>
      <data key="key2">1</data>
      <data key="key4">DDPA</data>
      <data key="key5">1</data>
      <data key="key6">2.5.1.54</data>
      <data key="key9">reaction</data>
      <data key="key11">DAHPSYN-RXN_1</data>
    </node>
    <node id="n664">
      <data key="key1">DAHPSYN-RXN</data>
      <data key="key2">1</data>
      <data key="key4">DDPA</data>
      <data key="key5">1</data>
      <data key="key6">2.5.1.54</data>
      <data key="key9">reaction</data>
      <data key="key11">DAHPSYN-RXN_2</data>
    </node>
    <node id="n665">
      <data key="key1">DAHPSYN-RXN</data>
      <data key="key2">1</data>
      <data key="key4">DDPA</data>
      <data key="key5">1</data>
      <data key="key6">2.5.1.54</data>
      <data key="key9">reaction</data>
      <data key="key11">DAHPSYN-RXN_3</data>
    </node>
    <node id="n666">
      <data key="key1">DALADALALIG-RXN</data>
      <data key="key2">1</data>
      <data key="key4">ALAALAr</data>
      <data key="key5">1</data>
      <data key="key6">6.3.2.4</data>
      <data key="key9">reaction</data>
      <data key="key11">DALADALALIG-RXN_1</data>
    </node>
    <node id="n667">
      <data key="key1">DALADALALIG-RXN</data>
      <data key="key2">1</data>
      <data key="key4">ALAALAr</data>
      <data key="key5">1</data>
      <data key="key6">6.3.2.4</data>
      <data key="key9">reaction</data>
      <data key="key11">DALADALALIG-RXN_2</data>
    </node>
    <node id="n668">
      <data key="key1">DALADEHYDROG-RXN</data>
      <data key="key2">1</data>
      <data key="key4">-</data>
      <data key="key5">1</data>
      <data key="key6">1.4.5</data>
      <data key="key9">reaction</data>
      <data key="key11">DALADEHYDROG-RXN_1</data>
    </node>
    <node id="n669">
      <data key="key1">DALADEHYDROG-RXN</data>
      <data key="key2">1</data>
      <data key="key4">-</data>
      <data key="key5">1</data>
      <data key="key6">1.4.5</data>
      <data key="key9">reaction</data>
      <data key="key11">DALADEHYDROG-RXN_2</data>
    </node>
    <node id="n670">
      <data key="key1">DALADEHYDROG-RXN</data>
      <data key="key2">1</data>
      <data key="key4">-</data>
      <data key="key5">1</data>
      <data key="key6">1.4.5</data>
      <data key="key9">reaction</data>
      <data key="key11">DALADEHYDROG-RXN_3</data>
    </node>
    <node id="n671">
      <data key="key1">DALADEHYDROG-RXN</data>
      <data key="key2">1</data>
      <data key="key4">-</data>
      <data key="key5">1</data>
      <data key="key6">1.4.5</data>
      <data key="key9">reaction</data>
      <data key="key11">DALADEHYDROG-RXN_4</data>
    </node>
    <node id="n672">
      <data key="key1">DAPASYN-RXN</data>
      <data key="key2">1</data>
      <data key="key4">AMAOTr</data>
      <data key="key5">1</data>
      <data key="key6">2.6.1.62</data>
      <data key="key9">reaction</data>
      <data key="key11">DAPASYN-RXN_f</data>
    </node>
    <node id="n673">
      <data key="key1">DAPASYN-RXN</data>
      <data key="key2">1</data>
      <data key="key4">AMAOTr</data>
      <data key="key5">1</data>
      <data key="key6">2.6.1.62</data>
      <data key="key9">reaction</data>
      <data key="key11">DAPASYN-RXN_r</data>
    </node>
    <node id="n674">
      <data key="key1">DARAB5PISOM-RXN</data>
      <data key="key2">1</data>
      <data key="key4">A5PISO</data>
      <data key="key5">1</data>
      <data key="key6">5.3.1.13</data>
      <data key="key9">reaction</data>
      <data key="key11">DARAB5PISOM-RXN_f_1</data>
    </node>
    <node id="n675">
      <data key="key1">DARAB5PISOM-RXN</data>
      <data key="key2">1</data>
      <data key="key4">A5PISO</data>
      <data key="key5">1</data>
      <data key="key6">5.3.1.13</data>
      <data key="key9">reaction</data>
      <data key="key11">DARAB5PISOM-RXN_f_2</data>
    </node>
    <node id="n676">
      <data key="key1">DARAB5PISOM-RXN</data>
      <data key="key2">1</data>
      <data key="key4">A5PISO</data>
      <data key="key5">1</data>
      <data key="key6">5.3.1.13</data>
      <data key="key9">reaction</data>
      <data key="key11">DARAB5PISOM-RXN_r_1</data>
    </node>
    <node id="n677">
      <data key="key1">DARAB5PISOM-RXN</data>
      <data key="key2">1</data>
      <data key="key4">A5PISO</data>
      <data key="key5">1</data>
      <data key="key6">5.3.1.13</data>
      <data key="key9">reaction</data>
      <data key="key11">DARAB5PISOM-RXN_r_2</data>
    </node>
    <node id="n678">
      <data key="key1">DARABALDOL-RXN</data>
      <data key="key2">1</data>
      <data key="key4">-</data>
      <data key="key5">1</data>
      <data key="key9">reaction</data>
      <data key="key11">DARABALDOL-RXN_f</data>
    </node>
    <node id="n679">
      <data key="key1">DARABALDOL-RXN</data>
      <data key="key2">1</data>
      <data key="key4">-</data>
      <data key="key5">1</data>
      <data key="key9">reaction</data>
      <data key="key11">DARABALDOL-RXN_r</data>
    </node>
    <node id="n680">
      <data key="key1">DARABISOM-RXN</data>
      <data key="key2">1</data>
      <data key="key4">-</data>
      <data key="key5">1</data>
      <data key="key6">5.3.1.4</data>
      <data key="key9">reaction</data>
      <data key="key11">DARABISOM-RXN_f</data>
    </node>
    <node id="n681">
      <data key="key1">DARABISOM-RXN</data>
      <data key="key2">1</data>
      <data key="key4">-</data>
      <data key="key5">1</data>
      <data key="key6">5.3.1.4</data>
      <data key="key9">reaction</data>
      <data key="key11">DARABISOM-RXN_r</data>
    </node>
    <node id="n682">
      <data key="key1">DARABKIN-RXN</data>
      <data key="key2">1</data>
      <data key="key4">-</data>
      <data key="key5">1</data>
      <data key="key9">reaction</data>
      <data key="key11">DARABKIN-RXN</data>
    </node>
    <node id="n683">
      <data key="key1">DCDPKIN-RXN</data>
      <data key="key2">1</data>
      <data key="key4">NDPK7</data>
      <data key="key5">1</data>
      <data key="key6">2.7.4.6</data>
      <data key="key9">reaction</data>
      <data key="key11">DCDPKIN-RXN</data>
    </node>
    <node id="n684">
      <data key="key1">DCTP-DEAM-RXN</data>
      <data key="key2">1</data>
      <data key="key4">DCTPD</data>
      <data key="key5">1</data>
      <data key="key6">3.5.4.13</data>
      <data key="key9">reaction</data>
      <data key="key11">DCTP-DEAM-RXN</data>
    </node>
    <node id="n685">
      <data key="key1">DCTP-PYROPHOSPHATASE-RXN</data>
      <data key="key2">1</data>
      <data key="key4">NTPP3</data>
      <data key="key5">1</data>
      <data key="key6">3.6.1.65,3.6.1.12,3.6.1.19</data>
      <data key="key9">reaction</data>
      <data key="key11">DCTP-PYROPHOSPHATASE-RXN</data>
    </node>
    <node id="n686">
      <data key="key1">DCUS-RXN</data>
      <data key="key2">0</data>
      <data key="key4">-</data>
      <data key="key5">1</data>
      <data key="key9">reaction</data>
      <data key="key11">DCUS-RXN</data>
    </node>
    <node id="n687">
      <data key="key1">DCYSDESULF-RXN</data>
      <data key="key2">1</data>
      <data key="key4">-</data>
      <data key="key5">1</data>
      <data key="key6">4.4.1.15</data>
      <data key="key9">reaction</data>
      <data key="key11">DCYSDESULF-RXN</data>
    </node>
    <node id="n688">
      <data key="key1">DEHYDDEOXGALACTKIN-RXN</data>
      <data key="key2">1</data>
      <data key="key4">DDGALK</data>
      <data key="key5">1</data>
      <data key="key6">2.7.1.178,2.7.1.58</data>
      <data key="key9">reaction</data>
      <data key="key11">DEHYDDEOXGALACTKIN-RXN</data>
    </node>
    <node id="n689">
      <data key="key1">DEHYDDEOXPHOSGALACT-ALDOL-RXN</data>
      <data key="key2">1</data>
      <data key="key4">DDPGALA</data>
      <data key="key5">1</data>
      <data key="key6">4.1.2.55,4.1.2.21</data>
      <data key="key9">reaction</data>
      <data key="key11">DEHYDDEOXPHOSGALACT-ALDOL-RXN_f</data>
    </node>
    <node id="n690">
      <data key="key1">DEHYDDEOXPHOSGALACT-ALDOL-RXN</data>
      <data key="key2">1</data>
      <data key="key4">DDPGALA</data>
      <data key="key5">1</data>
      <data key="key6">4.1.2.55,4.1.2.21</data>
      <data key="key9">reaction</data>
      <data key="key11">DEHYDDEOXPHOSGALACT-ALDOL-RXN_r</data>
    </node>
    <node id="n691">
      <data key="key1">DEOXYADENPHOSPHOR-RXN</data>
      <data key="key2">1</data>
      <data key="key4">PUNP2</data>
      <data key="key5">1</data>
      <data key="key6">2.4.2.1</data>
      <data key="key9">reaction</data>
      <data key="key11">DEOXYADENPHOSPHOR-RXN_f</data>
    </node>
    <node id="n692">
      <data key="key1">DEOXYADENPHOSPHOR-RXN</data>
      <data key="key2">1</data>
      <data key="key4">PUNP2</data>
      <data key="key5">1</data>
      <data key="key6">2.4.2.1</data>
      <data key="key9">reaction</data>
      <data key="key11">DEOXYADENPHOSPHOR-RXN_r</data>
    </node>
    <node id="n693">
      <data key="key1">DEOXYGLUCONOKIN-RXN</data>
      <data key="key2">1</data>
      <data key="key4">DDGLK</data>
      <data key="key5">1</data>
      <data key="key6">2.7.1.178,2.7.1.45</data>
      <data key="key9">reaction</data>
      <data key="key11">DEOXYGLUCONOKIN-RXN</data>
    </node>
    <node id="n694">
      <data key="key1">DEOXYGUANPHOSPHOR-RXN</data>
      <data key="key2">1</data>
      <data key="key4">PUNP4</data>
      <data key="key5">1</data>
      <data key="key6">2.4.2.1</data>
      <data key="key9">reaction</data>
      <data key="key11">DEOXYGUANPHOSPHOR-RXN_f</data>
    </node>
    <node id="n695">
      <data key="key1">DEOXYGUANPHOSPHOR-RXN</data>
      <data key="key2">1</data>
      <data key="key4">PUNP4</data>
      <data key="key5">1</data>
      <data key="key6">2.4.2.1</data>
      <data key="key9">reaction</data>
      <data key="key11">DEOXYGUANPHOSPHOR-RXN_r</data>
    </node>
    <node id="n696">
      <data key="key1">DEOXYINOPHOSPHOR-RXN</data>
      <data key="key2">1</data>
      <data key="key4">PUNP6</data>
      <data key="key5">1</data>
      <data key="key6">2.4.2.1</data>
      <data key="key9">reaction</data>
      <data key="key11">DEOXYINOPHOSPHOR-RXN_f</data>
    </node>
    <node id="n697">
      <data key="key1">DEOXYINOPHOSPHOR-RXN</data>
      <data key="key2">1</data>
      <data key="key4">PUNP6</data>
      <data key="key5">1</data>
      <data key="key6">2.4.2.1</data>
      <data key="key9">reaction</data>
      <data key="key11">DEOXYINOPHOSPHOR-RXN_r</data>
    </node>
    <node id="n698">
      <data key="key1">DEOXYNUCLEOTIDE-3-PHOSPHATASE-RXN</data>
      <data key="key2">1</data>
      <data key="key4">-</data>
      <data key="key5">1</data>
      <data key="key6">3.1.3.34</data>
      <data key="key9">reaction</data>
      <data key="key11">DEOXYNUCLEOTIDE-3-PHOSPHATASE-RXN_1</data>
    </node>
    <node id="n699">
      <data key="key1">DEOXYNUCLEOTIDE-3-PHOSPHATASE-RXN</data>
      <data key="key2">1</data>
      <data key="key4">-</data>
      <data key="key5">1</data>
      <data key="key6">3.1.3.34</data>
      <data key="key9">reaction</data>
      <data key="key11">DEOXYNUCLEOTIDE-3-PHOSPHATASE-RXN_2</data>
    </node>
    <node id="n700">
      <data key="key1">DEOXYNUCLEOTIDE-3-PHOSPHATASE-RXN</data>
      <data key="key2">1</data>
      <data key="key4">-</data>
      <data key="key5">1</data>
      <data key="key6">3.1.3.34</data>
      <data key="key9">reaction</data>
      <data key="key11">DEOXYNUCLEOTIDE-3-PHOSPHATASE-RXN_3</data>
    </node>
    <node id="n701">
      <data key="key1">DEOXYNUCLEOTIDE-3-PHOSPHATASE-RXN</data>
      <data key="key2">1</data>
      <data key="key4">-</data>
      <data key="key5">1</data>
      <data key="key6">3.1.3.34</data>
      <data key="key9">reaction</data>
      <data key="key11">DEOXYNUCLEOTIDE-3-PHOSPHATASE-RXN_4</data>
    </node>
    <node id="n702">
      <data key="key1">DEOXYNUCLEOTIDE-3-PHOSPHATASE-RXN</data>
      <data key="key2">1</data>
      <data key="key4">-</data>
      <data key="key5">1</data>
      <data key="key6">3.1.3.34</data>
      <data key="key9">reaction</data>
      <data key="key11">DEOXYNUCLEOTIDE-3-PHOSPHATASE-RXN_5</data>
    </node>
    <node id="n703">
      <data key="key1">DEPHOSICITDEHASE-RXN</data>
      <data key="key2">0</data>
      <data key="key4">-</data>
      <data key="key5">1</data>
      <data key="key6">3.1.3</data>
      <data key="key9">reaction</data>
      <data key="key11">DEPHOSICITDEHASE-RXN</data>
    </node>
    <node id="n704">
      <data key="key1">DEPHOSPHOCOAKIN-RXN</data>
      <data key="key2">1</data>
      <data key="key4">DPCOAK</data>
      <data key="key5">1</data>
      <data key="key6">2.7.1.24</data>
      <data key="key9">reaction</data>
      <data key="key11">DEPHOSPHOCOAKIN-RXN</data>
    </node>
    <node id="n705">
      <data key="key1">DETHIOBIOTIN-SYN-RXN</data>
      <data key="key2">1</data>
      <data key="key4">DBTSr</data>
      <data key="key5">1</data>
      <data key="key6">6.3.3.3</data>
      <data key="key9">reaction</data>
      <data key="key11">DETHIOBIOTIN-SYN-RXN</data>
    </node>
    <node id="n706">
      <data key="key1">DGDPKIN-RXN</data>
      <data key="key2">1</data>
      <data key="key4">NDPK5</data>
      <data key="key5">1</data>
      <data key="key6">2.7.4.6</data>
      <data key="key9">reaction</data>
      <data key="key11">DGDPKIN-RXN</data>
    </node>
    <node id="n707">
      <data key="key1">DGTPTRIPHYDRO-RXN</data>
      <data key="key2">1</data>
      <data key="key4">NTPTP1</data>
      <data key="key5">1</data>
      <data key="key6">3.1.5.1</data>
      <data key="key9">reaction</data>
      <data key="key11">DGTPTRIPHYDRO-RXN</data>
    </node>
    <node id="n708">
      <data key="key1">DHBAMPLIG-RXN</data>
      <data key="key2">1</data>
      <data key="key4">DHBSr</data>
      <data key="key5">1</data>
      <data key="key6">2.7.7.58</data>
      <data key="key9">reaction</data>
      <data key="key11">DHBAMPLIG-RXN</data>
    </node>
    <node id="n709">
      <data key="key1">DHBDEHYD-RXN</data>
      <data key="key2">1</data>
      <data key="key4">DHBD</data>
      <data key="key5">1</data>
      <data key="key6">1.3.1.28</data>
      <data key="key9">reaction</data>
      <data key="key11">DHBDEHYD-RXN</data>
    </node>
    <node id="n710">
      <data key="key1">DHDOGALDOL-RXN</data>
      <data key="key2">1</data>
      <data key="key4">-</data>
      <data key="key5">1</data>
      <data key="key6">4.1.2.51</data>
      <data key="key9">reaction</data>
      <data key="key11">DHDOGALDOL-RXN_f</data>
    </node>
    <node id="n711">
      <data key="key1">DHDOGALDOL-RXN</data>
      <data key="key2">1</data>
      <data key="key4">-</data>
      <data key="key5">1</data>
      <data key="key6">4.1.2.51</data>
      <data key="key9">reaction</data>
      <data key="key11">DHDOGALDOL-RXN_r</data>
    </node>
    <node id="n712">
      <data key="key1">DHHB-METHYLTRANSFER-RXN</data>
      <data key="key2">1</data>
      <data key="key4">DMQMT</data>
      <data key="key5">1</data>
      <data key="key6">2.1.1.64</data>
      <data key="key9">reaction</data>
      <data key="key11">DHHB-METHYLTRANSFER-RXN</data>
    </node>
    <node id="n713">
      <data key="key1">DIACYLGLYKIN-RXN</data>
      <data key="key2">1</data>
      <data key="key4">DAGK_EC</data>
      <data key="key5">1</data>
      <data key="key6">2.7.1.107</data>
      <data key="key9">reaction</data>
      <data key="key11">DIACYLGLYKIN-RXN_1</data>
    </node>
    <node id="n714">
      <data key="key1">DIACYLGLYKIN-RXN</data>
      <data key="key2">1</data>
      <data key="key4">DAGK_EC</data>
      <data key="key5">1</data>
      <data key="key6">2.7.1.107</data>
      <data key="key9">reaction</data>
      <data key="key11">DIACYLGLYKIN-RXN_2</data>
    </node>
    <node id="n715">
      <data key="key1">DIACYLGLYKIN-RXN</data>
      <data key="key2">1</data>
      <data key="key4">DAGK_EC</data>
      <data key="key5">1</data>
      <data key="key6">2.7.1.107</data>
      <data key="key9">reaction</data>
      <data key="key11">DIACYLGLYKIN-RXN_3</data>
    </node>
    <node id="n716">
      <data key="key1">DIAMACTRANS-RXN</data>
      <data key="key2">1</data>
      <data key="key4">SPMDAT2</data>
      <data key="key5">1</data>
      <data key="key6">2.3.1.57</data>
      <data key="key9">reaction</data>
      <data key="key11">DIAMACTRANS-RXN_1</data>
    </node>
    <node id="n717">
      <data key="key1">DIAMACTRANS-RXN</data>
      <data key="key2">1</data>
      <data key="key4">SPMDAT2</data>
      <data key="key5">1</data>
      <data key="key6">2.3.1.57</data>
      <data key="key9">reaction</data>
      <data key="key11">DIAMACTRANS-RXN_2</data>
    </node>
    <node id="n718">
      <data key="key1">DIAMACTRANS-RXN</data>
      <data key="key2">1</data>
      <data key="key4">SPMDAT2</data>
      <data key="key5">1</data>
      <data key="key6">2.3.1.57</data>
      <data key="key9">reaction</data>
      <data key="key11">DIAMACTRANS-RXN_3</data>
    </node>
    <node id="n719">
      <data key="key1">DIAMINOPIMDECARB-RXN</data>
      <data key="key2">1</data>
      <data key="key4">DAPDC</data>
      <data key="key5">1</data>
      <data key="key6">4.1.1.20</data>
      <data key="key9">reaction</data>
      <data key="key11">DIAMINOPIMDECARB-RXN</data>
    </node>
    <node id="n720">
      <data key="key1">DIAMINOPIMEPIM-RXN</data>
      <data key="key2">1</data>
      <data key="key4">DAPE</data>
      <data key="key5">1</data>
      <data key="key6">5.1.1.7</data>
      <data key="key9">reaction</data>
      <data key="key11">DIAMINOPIMEPIM-RXN_f</data>
    </node>
    <node id="n721">
      <data key="key1">DIAMINOPIMEPIM-RXN</data>
      <data key="key2">1</data>
      <data key="key4">DAPE</data>
      <data key="key5">1</data>
      <data key="key6">5.1.1.7</data>
      <data key="key9">reaction</data>
      <data key="key11">DIAMINOPIMEPIM-RXN_r</data>
    </node>
    <node id="n722">
      <data key="key1">DIAMTRANSAM-RXN</data>
      <data key="key2">1</data>
      <data key="key4">-</data>
      <data key="key5">1</data>
      <data key="key6">2.6.1.29</data>
      <data key="key9">reaction</data>
      <data key="key11">DIAMTRANSAM-RXN_f_1</data>
    </node>
    <node id="n723">
      <data key="key1">DIAMTRANSAM-RXN</data>
      <data key="key2">1</data>
      <data key="key4">-</data>
      <data key="key5">1</data>
      <data key="key6">2.6.1.29</data>
      <data key="key9">reaction</data>
      <data key="key11">DIAMTRANSAM-RXN_f_2</data>
    </node>
    <node id="n724">
      <data key="key1">DIAMTRANSAM-RXN</data>
      <data key="key2">1</data>
      <data key="key4">-</data>
      <data key="key5">1</data>
      <data key="key6">2.6.1.29</data>
      <data key="key9">reaction</data>
      <data key="key11">DIAMTRANSAM-RXN_f_3</data>
    </node>
    <node id="n725">
      <data key="key1">DIAMTRANSAM-RXN</data>
      <data key="key2">1</data>
      <data key="key4">-</data>
      <data key="key5">1</data>
      <data key="key6">2.6.1.29</data>
      <data key="key9">reaction</data>
      <data key="key11">DIAMTRANSAM-RXN_f_4</data>
    </node>
    <node id="n726">
      <data key="key1">DIAMTRANSAM-RXN</data>
      <data key="key2">1</data>
      <data key="key4">-</data>
      <data key="key5">1</data>
      <data key="key6">2.6.1.29</data>
      <data key="key9">reaction</data>
      <data key="key11">DIAMTRANSAM-RXN_f_5</data>
    </node>
    <node id="n727">
      <data key="key1">DIAMTRANSAM-RXN</data>
      <data key="key2">1</data>
      <data key="key4">-</data>
      <data key="key5">1</data>
      <data key="key6">2.6.1.29</data>
      <data key="key9">reaction</data>
      <data key="key11">DIAMTRANSAM-RXN_f_6</data>
    </node>
    <node id="n728">
      <data key="key1">DIAMTRANSAM-RXN</data>
      <data key="key2">1</data>
      <data key="key4">-</data>
      <data key="key5">1</data>
      <data key="key6">2.6.1.29</data>
      <data key="key9">reaction</data>
      <data key="key11">DIAMTRANSAM-RXN_r_1</data>
    </node>
    <node id="n729">
      <data key="key1">DIAMTRANSAM-RXN</data>
      <data key="key2">1</data>
      <data key="key4">-</data>
      <data key="key5">1</data>
      <data key="key6">2.6.1.29</data>
      <data key="key9">reaction</data>
      <data key="key11">DIAMTRANSAM-RXN_r_2</data>
    </node>
    <node id="n730">
      <data key="key1">DIAMTRANSAM-RXN</data>
      <data key="key2">1</data>
      <data key="key4">-</data>
      <data key="key5">1</data>
      <data key="key6">2.6.1.29</data>
      <data key="key9">reaction</data>
      <data key="key11">DIAMTRANSAM-RXN_r_3</data>
    </node>
    <node id="n731">
      <data key="key1">DIAMTRANSAM-RXN</data>
      <data key="key2">1</data>
      <data key="key4">-</data>
      <data key="key5">1</data>
      <data key="key6">2.6.1.29</data>
      <data key="key9">reaction</data>
      <data key="key11">DIAMTRANSAM-RXN_r_4</data>
    </node>
    <node id="n732">
      <data key="key1">DIAMTRANSAM-RXN</data>
      <data key="key2">1</data>
      <data key="key4">-</data>
      <data key="key5">1</data>
      <data key="key6">2.6.1.29</data>
      <data key="key9">reaction</data>
      <data key="key11">DIAMTRANSAM-RXN_r_5</data>
    </node>
    <node id="n733">
      <data key="key1">DIAMTRANSAM-RXN</data>
      <data key="key2">1</data>
      <data key="key4">-</data>
      <data key="key5">1</data>
      <data key="key6">2.6.1.29</data>
      <data key="key9">reaction</data>
      <data key="key11">DIAMTRANSAM-RXN_r_6</data>
    </node>
    <node id="n734">
      <data key="key1">DIENOYLCOAREDUCT-RXN</data>
      <data key="key2">1</data>
      <data key="key4">-</data>
      <data key="key5">1</data>
      <data key="key6">1.3.1.34</data>
      <data key="key9">reaction</data>
      <data key="key11">DIENOYLCOAREDUCT-RXN</data>
    </node>
    <node id="n735">
      <data key="key1">DIHYDLIPACETRANS-RXN</data>
      <data key="key2">1</data>
      <data key="key4">-</data>
      <data key="key5">1</data>
      <data key="key6">2.3.1.12</data>
      <data key="key9">reaction</data>
      <data key="key11">DIHYDLIPACETRANS-RXN</data>
    </node>
    <node id="n736">
      <data key="key1">DIHYDRODIPICSYN-RXN</data>
      <data key="key2">1</data>
      <data key="key4">-</data>
      <data key="key5">1</data>
      <data key="key6">4.3.3.7</data>
      <data key="key9">reaction</data>
      <data key="key11">DIHYDRODIPICSYN-RXN</data>
    </node>
    <node id="n737">
      <data key="key1">DIHYDROFOLATEREDUCT-RXN</data>
      <data key="key2">1</data>
      <data key="key4">DHFR</data>
      <data key="key5">1</data>
      <data key="key6">1.5.1.3</data>
      <data key="key9">reaction</data>
      <data key="key11">DIHYDROFOLATEREDUCT-RXN_1</data>
    </node>
    <node id="n738">
      <data key="key1">DIHYDROFOLATEREDUCT-RXN</data>
      <data key="key2">1</data>
      <data key="key4">DHFR</data>
      <data key="key5">1</data>
      <data key="key6">1.5.1.3</data>
      <data key="key9">reaction</data>
      <data key="key11">DIHYDROFOLATEREDUCT-RXN_2</data>
    </node>
    <node id="n739">
      <data key="key1">DIHYDROFOLATEREDUCT-RXN</data>
      <data key="key2">1</data>
      <data key="key4">DHFR</data>
      <data key="key5">1</data>
      <data key="key6">1.5.1.3</data>
      <data key="key9">reaction</data>
      <data key="key11">DIHYDROFOLATEREDUCT-RXN_3</data>
    </node>
    <node id="n740">
      <data key="key1">DIHYDROFOLATEREDUCT-RXN</data>
      <data key="key2">1</data>
      <data key="key4">DHFR</data>
      <data key="key5">1</data>
      <data key="key6">1.5.1.3</data>
      <data key="key9">reaction</data>
      <data key="key11">DIHYDROFOLATEREDUCT-RXN_4</data>
    </node>
    <node id="n741">
      <data key="key1">DIHYDROFOLATEREDUCT-RXN</data>
      <data key="key2">1</data>
      <data key="key4">DHFR</data>
      <data key="key5">1</data>
      <data key="key6">1.5.1.3</data>
      <data key="key9">reaction</data>
      <data key="key11">DIHYDROFOLATEREDUCT-RXN_5</data>
    </node>
    <node id="n742">
      <data key="key1">DIHYDROFOLATEREDUCT-RXN</data>
      <data key="key2">1</data>
      <data key="key4">DHFR</data>
      <data key="key5">1</data>
      <data key="key6">1.5.1.3</data>
      <data key="key9">reaction</data>
      <data key="key11">DIHYDROFOLATEREDUCT-RXN_6</data>
    </node>
    <node id="n743">
      <data key="key1">DIHYDROFOLATESYNTH-RXN</data>
      <data key="key2">1</data>
      <data key="key4">DHFS</data>
      <data key="key5">1</data>
      <data key="key6">6.3.2.12</data>
      <data key="key9">reaction</data>
      <data key="key11">DIHYDROFOLATESYNTH-RXN</data>
    </node>
    <node id="n744">
      <data key="key1">DIHYDROOROT-RXN</data>
      <data key="key2">1</data>
      <data key="key4">DHORTS</data>
      <data key="key5">1</data>
      <data key="key6">3.5.2.3</data>
      <data key="key9">reaction</data>
      <data key="key11">DIHYDROOROT-RXN_f</data>
    </node>
    <node id="n745">
      <data key="key1">DIHYDROOROT-RXN</data>
      <data key="key2">1</data>
      <data key="key4">DHORTS</data>
      <data key="key5">1</data>
      <data key="key6">3.5.2.3</data>
      <data key="key9">reaction</data>
      <data key="key11">DIHYDROOROT-RXN_r</data>
    </node>
    <node id="n746">
      <data key="key1">DIHYDROOROTATE-DEHYDROGENASE-RXN</data>
      <data key="key2">1</data>
      <data key="key4">-</data>
      <data key="key5">1</data>
      <data key="key6">1.3.5.2</data>
      <data key="key9">reaction</data>
      <data key="key11">DIHYDROOROTATE-DEHYDROGENASE-RXN_1</data>
    </node>
    <node id="n747">
      <data key="key1">DIHYDROOROTATE-DEHYDROGENASE-RXN</data>
      <data key="key2">1</data>
      <data key="key4">-</data>
      <data key="key5">1</data>
      <data key="key6">1.3.5.2</data>
      <data key="key9">reaction</data>
      <data key="key11">DIHYDROOROTATE-DEHYDROGENASE-RXN_2</data>
    </node>
    <node id="n748">
      <data key="key1">DIHYDROOROTATE-DEHYDROGENASE-RXN</data>
      <data key="key2">1</data>
      <data key="key4">-</data>
      <data key="key5">1</data>
      <data key="key6">1.3.5.2</data>
      <data key="key9">reaction</data>
      <data key="key11">DIHYDROOROTATE-DEHYDROGENASE-RXN_3</data>
    </node>
    <node id="n749">
      <data key="key1">DIHYDROOROTATE-DEHYDROGENASE-RXN</data>
      <data key="key2">1</data>
      <data key="key4">-</data>
      <data key="key5">1</data>
      <data key="key6">1.3.5.2</data>
      <data key="key9">reaction</data>
      <data key="key11">DIHYDROOROTATE-DEHYDROGENASE-RXN_4</data>
    </node>
    <node id="n750">
      <data key="key1">DIHYDROURACIL-DEHYDROGENASE-NAD+-RXN</data>
      <data key="key2">1</data>
      <data key="key4">-</data>
      <data key="key5">1</data>
      <data key="key6">1.3.1.1</data>
      <data key="key9">reaction</data>
      <data key="key11">DIHYDROURACIL-DEHYDROGENASE-NAD+-RXN_f</data>
    </node>
    <node id="n751">
      <data key="key1">DIHYDROURACIL-DEHYDROGENASE-NAD+-RXN</data>
      <data key="key2">1</data>
      <data key="key4">-</data>
      <data key="key5">1</data>
      <data key="key6">1.3.1.1</data>
      <data key="key9">reaction</data>
      <data key="key11">DIHYDROURACIL-DEHYDROGENASE-NAD+-RXN_r</data>
    </node>
    <node id="n752">
      <data key="key1">DIHYDROXYISOVALDEHYDRAT-RXN</data>
      <data key="key2">1</data>
      <data key="key4">DHAD1</data>
      <data key="key5">1</data>
      <data key="key6">4.2.1.9</data>
      <data key="key9">reaction</data>
      <data key="key11">DIHYDROXYISOVALDEHYDRAT-RXN</data>
    </node>
    <node id="n753">
      <data key="key1">DIHYDROXYMETVALDEHYDRAT-RXN</data>
      <data key="key2">1</data>
      <data key="key4">DHAD2</data>
      <data key="key5">1</data>
      <data key="key6">4.2.1.9</data>
      <data key="key9">reaction</data>
      <data key="key11">DIHYDROXYMETVALDEHYDRAT-RXN</data>
    </node>
    <node id="n754">
      <data key="key1">DIMESULFREDUCT-RXN</data>
      <data key="key2">1</data>
      <data key="key4">-</data>
      <data key="key5">1</data>
      <data key="key6">1.8.5.3</data>
      <data key="key9">reaction</data>
      <data key="key11">DIMESULFREDUCT-RXN_1</data>
    </node>
    <node id="n755">
      <data key="key1">DIMESULFREDUCT-RXN</data>
      <data key="key2">1</data>
      <data key="key4">-</data>
      <data key="key5">1</data>
      <data key="key6">1.8.5.3</data>
      <data key="key9">reaction</data>
      <data key="key11">DIMESULFREDUCT-RXN_2</data>
    </node>
    <node id="n756">
      <data key="key1">DIMETHUROPORDEHYDROG-RXN</data>
      <data key="key2">1</data>
      <data key="key4">SHCHD2</data>
      <data key="key5">1</data>
      <data key="key6">1.3.1.76</data>
      <data key="key9">reaction</data>
      <data key="key11">DIMETHUROPORDEHYDROG-RXN</data>
    </node>
    <node id="n757">
      <data key="key1">DIOHBUTANONEPSYN-RXN</data>
      <data key="key2">1</data>
      <data key="key4">DB4PS</data>
      <data key="key5">1</data>
      <data key="key6">4.1.99.12</data>
      <data key="key9">reaction</data>
      <data key="key11">DIOHBUTANONEPSYN-RXN</data>
    </node>
    <node id="n758">
      <data key="key1">DLACTDEHYDROGFAD-RXN</data>
      <data key="key2">1</data>
      <data key="key4">LDH_D2</data>
      <data key="key5">1</data>
      <data key="key6">1.1.5</data>
      <data key="key9">reaction</data>
      <data key="key11">DLACTDEHYDROGFAD-RXN_1</data>
    </node>
    <node id="n759">
      <data key="key1">DLACTDEHYDROGFAD-RXN</data>
      <data key="key2">1</data>
      <data key="key4">LDH_D2</data>
      <data key="key5">1</data>
      <data key="key6">1.1.5</data>
      <data key="key9">reaction</data>
      <data key="key11">DLACTDEHYDROGFAD-RXN_2</data>
    </node>
    <node id="n760">
      <data key="key1">DLACTDEHYDROGNAD-RXN</data>
      <data key="key2">1</data>
      <data key="key4">LDH_D</data>
      <data key="key5">1</data>
      <data key="key6">1.1.1.28</data>
      <data key="key9">reaction</data>
      <data key="key11">DLACTDEHYDROGNAD-RXN</data>
    </node>
    <node id="n761">
      <data key="key1">DMBPPRIBOSYLTRANS-RXN</data>
      <data key="key2">1</data>
      <data key="key4">NNDMBRT</data>
      <data key="key5">1</data>
      <data key="key6">2.4.2.21</data>
      <data key="key9">reaction</data>
      <data key="key11">DMBPPRIBOSYLTRANS-RXN</data>
    </node>
    <node id="n762">
      <data key="key1">DMK-RXN</data>
      <data key="key2">1</data>
      <data key="key4">-</data>
      <data key="key5">1</data>
      <data key="key6">2.5.1.74</data>
      <data key="key9">reaction</data>
      <data key="key11">DMK-RXN</data>
    </node>
    <node id="n763">
      <data key="key1">DSBD-RXN</data>
      <data key="key2">0</data>
      <data key="key4">-</data>
      <data key="key5">1</data>
      <data key="key9">reaction</data>
      <data key="key11">DSBD-RXN</data>
    </node>
    <node id="n764">
      <data key="key1">DSBDC-RXN</data>
      <data key="key2">0</data>
      <data key="key4">-</data>
      <data key="key5">1</data>
      <data key="key9">reaction</data>
      <data key="key11">DSBDC-RXN</data>
    </node>
    <node id="n765">
      <data key="key1">DSERDEAM-RXN</data>
      <data key="key2">1</data>
      <data key="key4">SERD_D</data>
      <data key="key5">1</data>
      <data key="key6">4.3.1.18</data>
      <data key="key9">reaction</data>
      <data key="key11">DSERDEAM-RXN</data>
    </node>
    <node id="n766">
      <data key="key1">DTDPDEHYDRHAMEPIM-RXN</data>
      <data key="key2">1</data>
      <data key="key4">TDPDRE</data>
      <data key="key5">1</data>
      <data key="key6">5.1.3.13</data>
      <data key="key9">reaction</data>
      <data key="key11">DTDPDEHYDRHAMEPIM-RXN</data>
    </node>
    <node id="n767">
      <data key="key1">DTDPDEHYRHAMREDUCT-RXN</data>
      <data key="key2">1</data>
      <data key="key4">TDPDRR</data>
      <data key="key5">1</data>
      <data key="key6">1.1.1.133</data>
      <data key="key9">reaction</data>
      <data key="key11">DTDPDEHYRHAMREDUCT-RXN</data>
    </node>
    <node id="n768">
      <data key="key1">DTDPGLUCDEHYDRAT-RXN</data>
      <data key="key2">1</data>
      <data key="key4">TDPGDH</data>
      <data key="key5">1</data>
      <data key="key6">4.2.1.46</data>
      <data key="key9">reaction</data>
      <data key="key11">DTDPGLUCDEHYDRAT-RXN_1</data>
    </node>
    <node id="n769">
      <data key="key1">DTDPGLUCDEHYDRAT-RXN</data>
      <data key="key2">1</data>
      <data key="key4">TDPGDH</data>
      <data key="key5">1</data>
      <data key="key6">4.2.1.46</data>
      <data key="key9">reaction</data>
      <data key="key11">DTDPGLUCDEHYDRAT-RXN_2</data>
    </node>
    <node id="n770">
      <data key="key1">DTDPGLUCOSEPP-RXN</data>
      <data key="key2">1</data>
      <data key="key4">G1PTT</data>
      <data key="key5">1</data>
      <data key="key6">2.7.7.24</data>
      <data key="key9">reaction</data>
      <data key="key11">DTDPGLUCOSEPP-RXN_f_1</data>
    </node>
    <node id="n771">
      <data key="key1">DTDPGLUCOSEPP-RXN</data>
      <data key="key2">1</data>
      <data key="key4">G1PTT</data>
      <data key="key5">1</data>
      <data key="key6">2.7.7.24</data>
      <data key="key9">reaction</data>
      <data key="key11">DTDPGLUCOSEPP-RXN_f_2</data>
    </node>
    <node id="n772">
      <data key="key1">DTDPGLUCOSEPP-RXN</data>
      <data key="key2">1</data>
      <data key="key4">G1PTT</data>
      <data key="key5">1</data>
      <data key="key6">2.7.7.24</data>
      <data key="key9">reaction</data>
      <data key="key11">DTDPGLUCOSEPP-RXN_r_1</data>
    </node>
    <node id="n773">
      <data key="key1">DTDPGLUCOSEPP-RXN</data>
      <data key="key2">1</data>
      <data key="key4">G1PTT</data>
      <data key="key5">1</data>
      <data key="key6">2.7.7.24</data>
      <data key="key9">reaction</data>
      <data key="key11">DTDPGLUCOSEPP-RXN_r_2</data>
    </node>
    <node id="n774">
      <data key="key1">DTDPKIN-RXN</data>
      <data key="key2">1</data>
      <data key="key4">NDPK4</data>
      <data key="key5">1</data>
      <data key="key6">2.7.4.6</data>
      <data key="key9">reaction</data>
      <data key="key11">DTDPKIN-RXN</data>
    </node>
    <node id="n775">
      <data key="key1">DTDPRHAMSYNTHMULTI-RXN</data>
      <data key="key2">1</data>
      <data key="key4">-</data>
      <data key="key5">1</data>
      <data key="key6">1.1.1</data>
      <data key="key9">reaction</data>
      <data key="key11">DTDPRHAMSYNTHMULTI-RXN_f</data>
    </node>
    <node id="n776">
      <data key="key1">DTDPRHAMSYNTHMULTI-RXN</data>
      <data key="key2">1</data>
      <data key="key4">-</data>
      <data key="key5">1</data>
      <data key="key6">1.1.1</data>
      <data key="key9">reaction</data>
      <data key="key11">DTDPRHAMSYNTHMULTI-RXN_r</data>
    </node>
    <node id="n777">
      <data key="key1">DTMPKI-RXN</data>
      <data key="key2">1</data>
      <data key="key4">DTMPK</data>
      <data key="key5">1</data>
      <data key="key6">2.7.4.12,2.7.4.13,2.7.4.9</data>
      <data key="key9">reaction</data>
      <data key="key11">DTMPKI-RXN</data>
    </node>
    <node id="n778">
      <data key="key1">DUDPKIN-RXN</data>
      <data key="key2">1</data>
      <data key="key4">NDPK6</data>
      <data key="key5">1</data>
      <data key="key6">2.7.4.6</data>
      <data key="key9">reaction</data>
      <data key="key11">DUDPKIN-RXN</data>
    </node>
    <node id="n779">
      <data key="key1">DURIDKI-RXN</data>
      <data key="key2">1</data>
      <data key="key4">DURIK1</data>
      <data key="key5">1</data>
      <data key="key6">2.7.1.145,2.7.1.21</data>
      <data key="key9">reaction</data>
      <data key="key11">DURIDKI-RXN</data>
    </node>
    <node id="n780">
      <data key="key1">DUTP-PYROP-RXN</data>
      <data key="key2">1</data>
      <data key="key4">DUTPDP</data>
      <data key="key5">1</data>
      <data key="key6">3.6.1.19,3.6.1.23</data>
      <data key="key9">reaction</data>
      <data key="key11">DUTP-PYROP-RXN_1</data>
    </node>
    <node id="n781">
      <data key="key1">DUTP-PYROP-RXN</data>
      <data key="key2">1</data>
      <data key="key4">DUTPDP</data>
      <data key="key5">1</data>
      <data key="key6">3.6.1.19,3.6.1.23</data>
      <data key="key9">reaction</data>
      <data key="key11">DUTP-PYROP-RXN_2</data>
    </node>
    <node id="n782">
      <data key="key1">DXPREDISOM-RXN</data>
      <data key="key2">1</data>
      <data key="key4">DXPRIi</data>
      <data key="key5">1</data>
      <data key="key6">1.1.1.267</data>
      <data key="key9">reaction</data>
      <data key="key11">DXPREDISOM-RXN_f</data>
    </node>
    <node id="n783">
      <data key="key1">DXPREDISOM-RXN</data>
      <data key="key2">1</data>
      <data key="key4">DXPRIi</data>
      <data key="key5">1</data>
      <data key="key6">1.1.1.267</data>
      <data key="key9">reaction</data>
      <data key="key11">DXPREDISOM-RXN_r</data>
    </node>
    <node id="n784">
      <data key="key1">DXS-RXN</data>
      <data key="key2">1</data>
      <data key="key4">DXPS</data>
      <data key="key5">1</data>
      <data key="key6">2.2.1.7</data>
      <data key="key9">reaction</data>
      <data key="key11">DXS-RXN</data>
    </node>
    <node id="n785">
      <data key="key1">ENOYL-COA-DELTA-ISOM-RXN</data>
      <data key="key2">1</data>
      <data key="key4">-</data>
      <data key="key5">1</data>
      <data key="key6">5.3.3.8</data>
      <data key="key9">reaction</data>
      <data key="key11">ENOYL-COA-DELTA-ISOM-RXN_f_1</data>
    </node>
    <node id="n786">
      <data key="key1">ENOYL-COA-DELTA-ISOM-RXN</data>
      <data key="key2">1</data>
      <data key="key4">-</data>
      <data key="key5">1</data>
      <data key="key6">5.3.3.8</data>
      <data key="key9">reaction</data>
      <data key="key11">ENOYL-COA-DELTA-ISOM-RXN_f_2</data>
    </node>
    <node id="n787">
      <data key="key1">ENOYL-COA-DELTA-ISOM-RXN</data>
      <data key="key2">1</data>
      <data key="key4">-</data>
      <data key="key5">1</data>
      <data key="key6">5.3.3.8</data>
      <data key="key9">reaction</data>
      <data key="key11">ENOYL-COA-DELTA-ISOM-RXN_f_3</data>
    </node>
    <node id="n788">
      <data key="key1">ENOYL-COA-DELTA-ISOM-RXN</data>
      <data key="key2">1</data>
      <data key="key4">-</data>
      <data key="key5">1</data>
      <data key="key6">5.3.3.8</data>
      <data key="key9">reaction</data>
      <data key="key11">ENOYL-COA-DELTA-ISOM-RXN_f_4</data>
    </node>
    <node id="n789">
      <data key="key1">ENTDB-RXN</data>
      <data key="key2">0</data>
      <data key="key4">-</data>
      <data key="key5">1</data>
      <data key="key6">2.7.8.7</data>
      <data key="key9">reaction</data>
      <data key="key11">ENTDB-RXN</data>
    </node>
    <node id="n790">
      <data key="key1">ENTF-RXN</data>
      <data key="key2">1</data>
      <data key="key4">SERASr</data>
      <data key="key5">1</data>
      <data key="key9">reaction</data>
      <data key="key11">ENTF-RXN_f</data>
    </node>
    <node id="n791">
      <data key="key1">ENTF-RXN</data>
      <data key="key2">1</data>
      <data key="key4">SERASr</data>
      <data key="key5">1</data>
      <data key="key9">reaction</data>
      <data key="key11">ENTF-RXN_r</data>
    </node>
    <node id="n792">
      <data key="key1">ENTMULTI-RXN</data>
      <data key="key2">1</data>
      <data key="key4">-</data>
      <data key="key5">1</data>
      <data key="key6">6.3.2.14</data>
      <data key="key9">reaction</data>
      <data key="key11">ENTMULTI-RXN</data>
    </node>
    <node id="n793">
      <data key="key1">ENVZ-RXN</data>
      <data key="key2">0</data>
      <data key="key4">-</data>
      <data key="key5">1</data>
      <data key="key9">reaction</data>
      <data key="key11">ENVZ-RXN</data>
    </node>
    <node id="n794">
      <data key="key1">ERYTH4PDEHYDROG-RXN</data>
      <data key="key2">1</data>
      <data key="key4">E4PD</data>
      <data key="key5">1</data>
      <data key="key6">1.2.1.72</data>
      <data key="key9">reaction</data>
      <data key="key11">ERYTH4PDEHYDROG-RXN</data>
    </node>
    <node id="n795">
      <data key="key1">ERYTHRON4PDEHYDROG-RXN</data>
      <data key="key2">1</data>
      <data key="key4">PERD</data>
      <data key="key5">1</data>
      <data key="key6">1.1.1.290</data>
      <data key="key9">reaction</data>
      <data key="key11">ERYTHRON4PDEHYDROG-RXN</data>
    </node>
    <node id="n796">
      <data key="key1">ETHAMLY-RXN</data>
      <data key="key2">1</data>
      <data key="key4">ETHAAL</data>
      <data key="key5">1</data>
      <data key="key6">4.3.1.7</data>
      <data key="key9">reaction</data>
      <data key="key11">ETHAMLY-RXN</data>
    </node>
    <node id="n797">
      <data key="key1">EVGA-RXN</data>
      <data key="key2">0</data>
      <data key="key4">-</data>
      <data key="key5">1</data>
      <data key="key9">reaction</data>
      <data key="key11">EVGA-RXN</data>
    </node>
    <node id="n798">
      <data key="key1">F16ALDOLASE-RXN</data>
      <data key="key2">1</data>
      <data key="key4">FBA</data>
      <data key="key5">1</data>
      <data key="key6">4.1.2.13</data>
      <data key="key9">reaction</data>
      <data key="key11">F16ALDOLASE-RXN_f_1</data>
    </node>
    <node id="n799">
      <data key="key1">F16ALDOLASE-RXN</data>
      <data key="key2">1</data>
      <data key="key4">FBA</data>
      <data key="key5">1</data>
      <data key="key6">4.1.2.13</data>
      <data key="key9">reaction</data>
      <data key="key11">F16ALDOLASE-RXN_f_2</data>
    </node>
    <node id="n800">
      <data key="key1">F16ALDOLASE-RXN</data>
      <data key="key2">1</data>
      <data key="key4">FBA</data>
      <data key="key5">1</data>
      <data key="key6">4.1.2.13</data>
      <data key="key9">reaction</data>
      <data key="key11">F16ALDOLASE-RXN_r_1</data>
    </node>
    <node id="n801">
      <data key="key1">F16ALDOLASE-RXN</data>
      <data key="key2">1</data>
      <data key="key4">FBA</data>
      <data key="key5">1</data>
      <data key="key6">4.1.2.13</data>
      <data key="key9">reaction</data>
      <data key="key11">F16ALDOLASE-RXN_r_2</data>
    </node>
    <node id="n802">
      <data key="key1">F16BDEPHOS-RXN</data>
      <data key="key2">1</data>
      <data key="key4">FBP</data>
      <data key="key5">1</data>
      <data key="key6">3.1.3.11</data>
      <data key="key9">reaction</data>
      <data key="key11">F16BDEPHOS-RXN_1</data>
    </node>
    <node id="n803">
      <data key="key1">F16BDEPHOS-RXN</data>
      <data key="key2">1</data>
      <data key="key4">FBP</data>
      <data key="key5">1</data>
      <data key="key6">3.1.3.11</data>
      <data key="key9">reaction</data>
      <data key="key11">F16BDEPHOS-RXN_10</data>
    </node>
    <node id="n804">
      <data key="key1">F16BDEPHOS-RXN</data>
      <data key="key2">1</data>
      <data key="key4">FBP</data>
      <data key="key5">1</data>
      <data key="key6">3.1.3.11</data>
      <data key="key9">reaction</data>
      <data key="key11">F16BDEPHOS-RXN_2</data>
    </node>
    <node id="n805">
      <data key="key1">F16BDEPHOS-RXN</data>
      <data key="key2">1</data>
      <data key="key4">FBP</data>
      <data key="key5">1</data>
      <data key="key6">3.1.3.11</data>
      <data key="key9">reaction</data>
      <data key="key11">F16BDEPHOS-RXN_3</data>
    </node>
    <node id="n806">
      <data key="key1">F16BDEPHOS-RXN</data>
      <data key="key2">1</data>
      <data key="key4">FBP</data>
      <data key="key5">1</data>
      <data key="key6">3.1.3.11</data>
      <data key="key9">reaction</data>
      <data key="key11">F16BDEPHOS-RXN_4</data>
    </node>
    <node id="n807">
      <data key="key1">F16BDEPHOS-RXN</data>
      <data key="key2">1</data>
      <data key="key4">FBP</data>
      <data key="key5">1</data>
      <data key="key6">3.1.3.11</data>
      <data key="key9">reaction</data>
      <data key="key11">F16BDEPHOS-RXN_5</data>
    </node>
    <node id="n808">
      <data key="key1">F16BDEPHOS-RXN</data>
      <data key="key2">1</data>
      <data key="key4">FBP</data>
      <data key="key5">1</data>
      <data key="key6">3.1.3.11</data>
      <data key="key9">reaction</data>
      <data key="key11">F16BDEPHOS-RXN_6</data>
    </node>
    <node id="n809">
      <data key="key1">F16BDEPHOS-RXN</data>
      <data key="key2">1</data>
      <data key="key4">FBP</data>
      <data key="key5">1</data>
      <data key="key6">3.1.3.11</data>
      <data key="key9">reaction</data>
      <data key="key11">F16BDEPHOS-RXN_7</data>
    </node>
    <node id="n810">
      <data key="key1">F16BDEPHOS-RXN</data>
      <data key="key2">1</data>
      <data key="key4">FBP</data>
      <data key="key5">1</data>
      <data key="key6">3.1.3.11</data>
      <data key="key9">reaction</data>
      <data key="key11">F16BDEPHOS-RXN_8</data>
    </node>
    <node id="n811">
      <data key="key1">F16BDEPHOS-RXN</data>
      <data key="key2">1</data>
      <data key="key4">FBP</data>
      <data key="key5">1</data>
      <data key="key6">3.1.3.11</data>
      <data key="key9">reaction</data>
      <data key="key11">F16BDEPHOS-RXN_9</data>
    </node>
    <node id="n812">
      <data key="key1">FADSYN-RXN</data>
      <data key="key2">1</data>
      <data key="key4">FMNAT</data>
      <data key="key5">1</data>
      <data key="key6">2.7.7.2</data>
      <data key="key9">reaction</data>
      <data key="key11">FADSYN-RXN</data>
    </node>
    <node id="n813">
      <data key="key1">FGAMSYN-RXN</data>
      <data key="key2">1</data>
      <data key="key4">PRFGS</data>
      <data key="key5">1</data>
      <data key="key6">6.3.5.3</data>
      <data key="key9">reaction</data>
      <data key="key11">FGAMSYN-RXN</data>
    </node>
    <node id="n814">
      <data key="key1">FHLMULTI-RXN</data>
      <data key="key2">1</data>
      <data key="key4">FHL</data>
      <data key="key5">1</data>
      <data key="key9">reaction</data>
      <data key="key11">FHLMULTI-RXN</data>
    </node>
    <node id="n815">
      <data key="key1">FLAVONADPREDUCT-RXN</data>
      <data key="key2">0</data>
      <data key="key4">-</data>
      <data key="key5">1</data>
      <data key="key6">1.18.1.2</data>
      <data key="key9">reaction</data>
      <data key="key11">FLAVONADPREDUCT-RXN</data>
    </node>
    <node id="n816">
      <data key="key1">FMNREDUCT-RXN</data>
      <data key="key2">1</data>
      <data key="key4">-</data>
      <data key="key5">1</data>
      <data key="key6">1.5.1.39</data>
      <data key="key9">reaction</data>
      <data key="key11">FMNREDUCT-RXN_1</data>
    </node>
    <node id="n817">
      <data key="key1">FMNREDUCT-RXN</data>
      <data key="key2">1</data>
      <data key="key4">-</data>
      <data key="key5">1</data>
      <data key="key6">1.5.1.39</data>
      <data key="key9">reaction</data>
      <data key="key11">FMNREDUCT-RXN_2</data>
    </node>
    <node id="n818">
      <data key="key1">FORMATEDEHYDROG-RXN</data>
      <data key="key2">1</data>
      <data key="key4">-</data>
      <data key="key5">1</data>
      <data key="key6">1.1.5.6</data>
      <data key="key9">reaction</data>
      <data key="key11">FORMATEDEHYDROG-RXN_1</data>
    </node>
    <node id="n819">
      <data key="key1">FORMATEDEHYDROG-RXN</data>
      <data key="key2">1</data>
      <data key="key4">-</data>
      <data key="key5">1</data>
      <data key="key6">1.1.5.6</data>
      <data key="key9">reaction</data>
      <data key="key11">FORMATEDEHYDROG-RXN_2</data>
    </node>
    <node id="n820">
      <data key="key1">FORMATEDEHYDROG-RXN</data>
      <data key="key2">1</data>
      <data key="key4">-</data>
      <data key="key5">1</data>
      <data key="key6">1.1.5.6</data>
      <data key="key9">reaction</data>
      <data key="key11">FORMATEDEHYDROG-RXN_3</data>
    </node>
    <node id="n821">
      <data key="key1">FORMATEDEHYDROG-RXN</data>
      <data key="key2">1</data>
      <data key="key4">-</data>
      <data key="key5">1</data>
      <data key="key6">1.1.5.6</data>
      <data key="key9">reaction</data>
      <data key="key11">FORMATEDEHYDROG-RXN_4</data>
    </node>
    <node id="n822">
      <data key="key1">FORMYLTHFDEFORMYL-RXN</data>
      <data key="key2">1</data>
      <data key="key4">FTHFD</data>
      <data key="key5">1</data>
      <data key="key6">3.5.1.10</data>
      <data key="key9">reaction</data>
      <data key="key11">FORMYLTHFDEFORMYL-RXN_1</data>
    </node>
    <node id="n823">
      <data key="key1">FORMYLTHFDEFORMYL-RXN</data>
      <data key="key2">1</data>
      <data key="key4">FTHFD</data>
      <data key="key5">1</data>
      <data key="key6">3.5.1.10</data>
      <data key="key9">reaction</data>
      <data key="key11">FORMYLTHFDEFORMYL-RXN_2</data>
    </node>
    <node id="n824">
      <data key="key1">FORMYLTHFDEFORMYL-RXN</data>
      <data key="key2">1</data>
      <data key="key4">FTHFD</data>
      <data key="key5">1</data>
      <data key="key6">3.5.1.10</data>
      <data key="key9">reaction</data>
      <data key="key11">FORMYLTHFDEFORMYL-RXN_3</data>
    </node>
    <node id="n825">
      <data key="key1">FPPSYN-RXN</data>
      <data key="key2">1</data>
      <data key="key4">GRTT</data>
      <data key="key5">1</data>
      <data key="key6">2.5.1.10</data>
      <data key="key9">reaction</data>
      <data key="key11">FPPSYN-RXN</data>
    </node>
    <node id="n826">
      <data key="key1">FRUCTOKINASE-RXN</data>
      <data key="key2">1</data>
      <data key="key4">-</data>
      <data key="key5">1</data>
      <data key="key6">2.7.1.4</data>
      <data key="key9">reaction</data>
      <data key="key11">FRUCTOKINASE-RXN</data>
    </node>
    <node id="n827">
      <data key="key1">FUC4NACTRANS-RXN</data>
      <data key="key2">1</data>
      <data key="key4">AADDGT</data>
      <data key="key5">1</data>
      <data key="key6">2.4.1.325</data>
      <data key="key9">reaction</data>
      <data key="key11">FUC4NACTRANS-RXN</data>
    </node>
    <node id="n828">
      <data key="key1">FUCISOM-RXN</data>
      <data key="key2">1</data>
      <data key="key4">FCI</data>
      <data key="key5">1</data>
      <data key="key6">5.3.1.25</data>
      <data key="key9">reaction</data>
      <data key="key11">FUCISOM-RXN_f</data>
    </node>
    <node id="n829">
      <data key="key1">FUCISOM-RXN</data>
      <data key="key2">1</data>
      <data key="key4">FCI</data>
      <data key="key5">1</data>
      <data key="key6">5.3.1.25</data>
      <data key="key9">reaction</data>
      <data key="key11">FUCISOM-RXN_r</data>
    </node>
    <node id="n830">
      <data key="key1">FUCPALDOL-RXN</data>
      <data key="key2">1</data>
      <data key="key4">FCLPA</data>
      <data key="key5">1</data>
      <data key="key6">4.1.2.17</data>
      <data key="key9">reaction</data>
      <data key="key11">FUCPALDOL-RXN_f</data>
    </node>
    <node id="n831">
      <data key="key1">FUCPALDOL-RXN</data>
      <data key="key2">1</data>
      <data key="key4">FCLPA</data>
      <data key="key5">1</data>
      <data key="key6">4.1.2.17</data>
      <data key="key9">reaction</data>
      <data key="key11">FUCPALDOL-RXN_r</data>
    </node>
    <node id="n832">
      <data key="key1">FUCULOKIN-RXN</data>
      <data key="key2">1</data>
      <data key="key4">FCLK</data>
      <data key="key5">1</data>
      <data key="key6">2.7.1.51</data>
      <data key="key9">reaction</data>
      <data key="key11">FUCULOKIN-RXN</data>
    </node>
    <node id="n833">
      <data key="key1">FUMHYDR-RXN</data>
      <data key="key2">1</data>
      <data key="key4">FUM</data>
      <data key="key5">1</data>
      <data key="key6">4.2.1.2</data>
      <data key="key9">reaction</data>
      <data key="key11">FUMHYDR-RXN_f_1</data>
    </node>
    <node id="n834">
      <data key="key1">FUMHYDR-RXN</data>
      <data key="key2">1</data>
      <data key="key4">FUM</data>
      <data key="key5">1</data>
      <data key="key6">4.2.1.2</data>
      <data key="key9">reaction</data>
      <data key="key11">FUMHYDR-RXN_f_2</data>
    </node>
    <node id="n835">
      <data key="key1">FUMHYDR-RXN</data>
      <data key="key2">1</data>
      <data key="key4">FUM</data>
      <data key="key5">1</data>
      <data key="key6">4.2.1.2</data>
      <data key="key9">reaction</data>
      <data key="key11">FUMHYDR-RXN_f_3</data>
    </node>
    <node id="n836">
      <data key="key1">FUMHYDR-RXN</data>
      <data key="key2">1</data>
      <data key="key4">FUM</data>
      <data key="key5">1</data>
      <data key="key6">4.2.1.2</data>
      <data key="key9">reaction</data>
      <data key="key11">FUMHYDR-RXN_r_1</data>
    </node>
    <node id="n837">
      <data key="key1">FUMHYDR-RXN</data>
      <data key="key2">1</data>
      <data key="key4">FUM</data>
      <data key="key5">1</data>
      <data key="key6">4.2.1.2</data>
      <data key="key9">reaction</data>
      <data key="key11">FUMHYDR-RXN_r_2</data>
    </node>
    <node id="n838">
      <data key="key1">FUMHYDR-RXN</data>
      <data key="key2">1</data>
      <data key="key4">FUM</data>
      <data key="key5">1</data>
      <data key="key6">4.2.1.2</data>
      <data key="key9">reaction</data>
      <data key="key11">FUMHYDR-RXN_r_3</data>
    </node>
    <node id="n839">
      <data key="key1">GABATRANSAM-RXN</data>
      <data key="key2">1</data>
      <data key="key4">ABTA</data>
      <data key="key5">1</data>
      <data key="key6">2.6.1.19</data>
      <data key="key9">reaction</data>
      <data key="key11">GABATRANSAM-RXN_f_1</data>
    </node>
    <node id="n840">
      <data key="key1">GABATRANSAM-RXN</data>
      <data key="key2">1</data>
      <data key="key4">ABTA</data>
      <data key="key5">1</data>
      <data key="key6">2.6.1.19</data>
      <data key="key9">reaction</data>
      <data key="key11">GABATRANSAM-RXN_f_2</data>
    </node>
    <node id="n841">
      <data key="key1">GABATRANSAM-RXN</data>
      <data key="key2">1</data>
      <data key="key4">ABTA</data>
      <data key="key5">1</data>
      <data key="key6">2.6.1.19</data>
      <data key="key9">reaction</data>
      <data key="key11">GABATRANSAM-RXN_r_1</data>
    </node>
    <node id="n842">
      <data key="key1">GABATRANSAM-RXN</data>
      <data key="key2">1</data>
      <data key="key4">ABTA</data>
      <data key="key5">1</data>
      <data key="key6">2.6.1.19</data>
      <data key="key9">reaction</data>
      <data key="key11">GABATRANSAM-RXN_r_2</data>
    </node>
    <node id="n843">
      <data key="key1">GALACTARDEHYDRA-RXN</data>
      <data key="key2">1</data>
      <data key="key4">GALCTD</data>
      <data key="key5">1</data>
      <data key="key6">4.2.1.42</data>
      <data key="key9">reaction</data>
      <data key="key11">GALACTARDEHYDRA-RXN</data>
    </node>
    <node id="n844">
      <data key="key1">GALACTOKIN-RXN</data>
      <data key="key2">1</data>
      <data key="key4">GALKr</data>
      <data key="key5">1</data>
      <data key="key6">2.7.1.6</data>
      <data key="key9">reaction</data>
      <data key="key11">GALACTOKIN-RXN</data>
    </node>
    <node id="n845">
      <data key="key1">GALACTONDEHYDRAT-RXN</data>
      <data key="key2">1</data>
      <data key="key4">GALCTND</data>
      <data key="key5">1</data>
      <data key="key6">4.2.1.140,4.2.1.6</data>
      <data key="key9">reaction</data>
      <data key="key11">GALACTONDEHYDRAT-RXN</data>
    </node>
    <node id="n846">
      <data key="key1">GALACTURIDYLYLTRANS-RXN</data>
      <data key="key2">1</data>
      <data key="key4">UGLT</data>
      <data key="key5">1</data>
      <data key="key6">2.7.7.12</data>
      <data key="key9">reaction</data>
      <data key="key11">GALACTURIDYLYLTRANS-RXN_f</data>
    </node>
    <node id="n847">
      <data key="key1">GALACTURIDYLYLTRANS-RXN</data>
      <data key="key2">1</data>
      <data key="key4">UGLT</data>
      <data key="key5">1</data>
      <data key="key6">2.7.7.12</data>
      <data key="key9">reaction</data>
      <data key="key11">GALACTURIDYLYLTRANS-RXN_r</data>
    </node>
    <node id="n848">
      <data key="key1">GALACTUROISOM-RXN</data>
      <data key="key2">1</data>
      <data key="key4">-</data>
      <data key="key5">1</data>
      <data key="key6">5.3.1.12</data>
      <data key="key9">reaction</data>
      <data key="key11">GALACTUROISOM-RXN_f</data>
    </node>
    <node id="n849">
      <data key="key1">GALACTUROISOM-RXN</data>
      <data key="key2">1</data>
      <data key="key4">-</data>
      <data key="key5">1</data>
      <data key="key6">5.3.1.12</data>
      <data key="key9">reaction</data>
      <data key="key11">GALACTUROISOM-RXN_r</data>
    </node>
    <node id="n850">
      <data key="key1">GALPMUT-RXN</data>
      <data key="key2">1</data>
      <data key="key4">UDPGALM</data>
      <data key="key5">1</data>
      <data key="key6">5.4.99.9</data>
      <data key="key9">reaction</data>
      <data key="key11">GALPMUT-RXN_f</data>
    </node>
    <node id="n851">
      <data key="key1">GALPMUT-RXN</data>
      <data key="key2">1</data>
      <data key="key4">UDPGALM</data>
      <data key="key5">1</data>
      <data key="key6">5.4.99.9</data>
      <data key="key9">reaction</data>
      <data key="key11">GALPMUT-RXN_r</data>
    </node>
    <node id="n852">
      <data key="key1">GAPOXNPHOSPHN-RXN</data>
      <data key="key2">1</data>
      <data key="key4">GAPD</data>
      <data key="key5">1</data>
      <data key="key6">1.2.1.12</data>
      <data key="key9">reaction</data>
      <data key="key11">GAPOXNPHOSPHN-RXN_f</data>
    </node>
    <node id="n853">
      <data key="key1">GAPOXNPHOSPHN-RXN</data>
      <data key="key2">1</data>
      <data key="key4">GAPD</data>
      <data key="key5">1</data>
      <data key="key6">1.2.1.12</data>
      <data key="key9">reaction</data>
      <data key="key11">GAPOXNPHOSPHN-RXN_r</data>
    </node>
    <node id="n854">
      <data key="key1">GART-RXN</data>
      <data key="key2">1</data>
      <data key="key4">GARFT</data>
      <data key="key5">1</data>
      <data key="key6">2.1.2.2</data>
      <data key="key9">reaction</data>
      <data key="key11">GART-RXN_f_1</data>
    </node>
    <node id="n855">
      <data key="key1">GART-RXN</data>
      <data key="key2">1</data>
      <data key="key4">GARFT</data>
      <data key="key5">1</data>
      <data key="key6">2.1.2.2</data>
      <data key="key9">reaction</data>
      <data key="key11">GART-RXN_f_2</data>
    </node>
    <node id="n856">
      <data key="key1">GART-RXN</data>
      <data key="key2">1</data>
      <data key="key4">GARFT</data>
      <data key="key5">1</data>
      <data key="key6">2.1.2.2</data>
      <data key="key9">reaction</data>
      <data key="key11">GART-RXN_f_3</data>
    </node>
    <node id="n857">
      <data key="key1">GART-RXN</data>
      <data key="key2">1</data>
      <data key="key4">GARFT</data>
      <data key="key5">1</data>
      <data key="key6">2.1.2.2</data>
      <data key="key9">reaction</data>
      <data key="key11">GART-RXN_r_1</data>
    </node>
    <node id="n858">
      <data key="key1">GART-RXN</data>
      <data key="key2">1</data>
      <data key="key4">GARFT</data>
      <data key="key5">1</data>
      <data key="key6">2.1.2.2</data>
      <data key="key9">reaction</data>
      <data key="key11">GART-RXN_r_2</data>
    </node>
    <node id="n859">
      <data key="key1">GART-RXN</data>
      <data key="key2">1</data>
      <data key="key4">GARFT</data>
      <data key="key5">1</data>
      <data key="key6">2.1.2.2</data>
      <data key="key9">reaction</data>
      <data key="key11">GART-RXN_r_3</data>
    </node>
    <node id="n860">
      <data key="key1">GARTRANSFORMYL2-RXN</data>
      <data key="key2">1</data>
      <data key="key4">GART</data>
      <data key="key5">1</data>
      <data key="key6">2.1.2</data>
      <data key="key9">reaction</data>
      <data key="key11">GARTRANSFORMYL2-RXN</data>
    </node>
    <node id="n861">
      <data key="key1">GDP-GLUCOSIDASE-RXN</data>
      <data key="key2">1</data>
      <data key="key4">-</data>
      <data key="key5">1</data>
      <data key="key6">3.2.1.42</data>
      <data key="key9">reaction</data>
      <data key="key11">GDP-GLUCOSIDASE-RXN</data>
    </node>
    <node id="n862">
      <data key="key1">GDPKIN-RXN</data>
      <data key="key2">1</data>
      <data key="key4">NDPK1</data>
      <data key="key5">1</data>
      <data key="key6">2.7.4.6</data>
      <data key="key9">reaction</data>
      <data key="key11">GDPKIN-RXN</data>
    </node>
    <node id="n863">
      <data key="key1">GDPMANDEHYDRA-RXN</data>
      <data key="key2">1</data>
      <data key="key4">GMAND</data>
      <data key="key5">1</data>
      <data key="key6">4.2.1.47</data>
      <data key="key9">reaction</data>
      <data key="key11">GDPMANDEHYDRA-RXN</data>
    </node>
    <node id="n864">
      <data key="key1">GDPMANMANHYDRO-RXN</data>
      <data key="key2">1</data>
      <data key="key4">-</data>
      <data key="key5">1</data>
      <data key="key6">3.2.1</data>
      <data key="key9">reaction</data>
      <data key="key11">GDPMANMANHYDRO-RXN</data>
    </node>
    <node id="n865">
      <data key="key1">GDPPYPHOSKIN-RXN</data>
      <data key="key2">1</data>
      <data key="key4">-</data>
      <data key="key5">1</data>
      <data key="key6">2.7.6.5</data>
      <data key="key9">reaction</data>
      <data key="key11">GDPPYPHOSKIN-RXN_1</data>
    </node>
    <node id="n866">
      <data key="key1">GDPPYPHOSKIN-RXN</data>
      <data key="key2">1</data>
      <data key="key4">-</data>
      <data key="key5">1</data>
      <data key="key6">2.7.6.5</data>
      <data key="key9">reaction</data>
      <data key="key11">GDPPYPHOSKIN-RXN_2</data>
    </node>
    <node id="n867">
      <data key="key1">GDPREDUCT-RXN</data>
      <data key="key2">0</data>
      <data key="key4">-</data>
      <data key="key5">1</data>
      <data key="key6">1.17.4.1</data>
      <data key="key9">reaction</data>
      <data key="key11">GDPREDUCT-RXN_1</data>
    </node>
    <node id="n868">
      <data key="key1">GDPREDUCT-RXN</data>
      <data key="key2">0</data>
      <data key="key4">-</data>
      <data key="key5">1</data>
      <data key="key6">1.17.4.1</data>
      <data key="key9">reaction</data>
      <data key="key11">GDPREDUCT-RXN_2</data>
    </node>
    <node id="n869">
      <data key="key1">GKI-RXN</data>
      <data key="key2">1</data>
      <data key="key4">-</data>
      <data key="key5">1</data>
      <data key="key6">2.7.1.165</data>
      <data key="key9">reaction</data>
      <data key="key11">GKI-RXN_1</data>
    </node>
    <node id="n870">
      <data key="key1">GKI-RXN</data>
      <data key="key2">1</data>
      <data key="key4">-</data>
      <data key="key5">1</data>
      <data key="key6">2.7.1.165</data>
      <data key="key9">reaction</data>
      <data key="key11">GKI-RXN_2</data>
    </node>
    <node id="n871">
      <data key="key1">GLCNACPTRANS-RXN</data>
      <data key="key2">1</data>
      <data key="key4">ACGAMT</data>
      <data key="key5">1</data>
      <data key="key6">2.7.8.33</data>
      <data key="key9">reaction</data>
      <data key="key11">GLCNACPTRANS-RXN</data>
    </node>
    <node id="n872">
      <data key="key1">GLU6PDEHYDROG-RXN</data>
      <data key="key2">1</data>
      <data key="key4">G6PDH2r</data>
      <data key="key5">1</data>
      <data key="key6">1.1.1.49</data>
      <data key="key9">reaction</data>
      <data key="key11">GLU6PDEHYDROG-RXN</data>
    </node>
    <node id="n873">
      <data key="key1">GLUC1PADENYLTRANS-RXN</data>
      <data key="key2">1</data>
      <data key="key4">GLGC</data>
      <data key="key5">1</data>
      <data key="key6">2.7.7.27</data>
      <data key="key9">reaction</data>
      <data key="key11">GLUC1PADENYLTRANS-RXN</data>
    </node>
    <node id="n874">
      <data key="key1">GLUC1PURIDYLTRANS-RXN</data>
      <data key="key2">1</data>
      <data key="key4">GALUi</data>
      <data key="key5">1</data>
      <data key="key6">2.7.7.64,2.7.7.9</data>
      <data key="key9">reaction</data>
      <data key="key11">GLUC1PURIDYLTRANS-RXN</data>
    </node>
    <node id="n875">
      <data key="key1">GLUCARDEHYDRA-RXN</data>
      <data key="key2">1</data>
      <data key="key4">GLCRD</data>
      <data key="key5">1</data>
      <data key="key6">4.2.1.40</data>
      <data key="key9">reaction</data>
      <data key="key11">GLUCARDEHYDRA-RXN</data>
    </node>
    <node id="n876">
      <data key="key1">GLUCOKIN-RXN</data>
      <data key="key2">1</data>
      <data key="key4">HEX1</data>
      <data key="key5">1</data>
      <data key="key6">2.7.1.1,2.7.1.2</data>
      <data key="key9">reaction</data>
      <data key="key11">GLUCOKIN-RXN</data>
    </node>
    <node id="n877">
      <data key="key1">GLUCONATE-5-DEHYDROGENASE-RXN</data>
      <data key="key2">1</data>
      <data key="key4">5DGLCNR</data>
      <data key="key5">1</data>
      <data key="key6">1.1.1.69</data>
      <data key="key9">reaction</data>
      <data key="key11">GLUCONATE-5-DEHYDROGENASE-RXN_1</data>
    </node>
    <node id="n878">
      <data key="key1">GLUCONATE-5-DEHYDROGENASE-RXN</data>
      <data key="key2">1</data>
      <data key="key4">5DGLCNR</data>
      <data key="key5">1</data>
      <data key="key6">1.1.1.69</data>
      <data key="key9">reaction</data>
      <data key="key11">GLUCONATE-5-DEHYDROGENASE-RXN_2</data>
    </node>
    <node id="n879">
      <data key="key1">GLUCONOKIN-RXN</data>
      <data key="key2">1</data>
      <data key="key4">GNK</data>
      <data key="key5">1</data>
      <data key="key6">2.7.1.12</data>
      <data key="key9">reaction</data>
      <data key="key11">GLUCONOKIN-RXN_1</data>
    </node>
    <node id="n880">
      <data key="key1">GLUCONOKIN-RXN</data>
      <data key="key2">1</data>
      <data key="key4">GNK</data>
      <data key="key5">1</data>
      <data key="key6">2.7.1.12</data>
      <data key="key9">reaction</data>
      <data key="key11">GLUCONOKIN-RXN_2</data>
    </node>
    <node id="n881">
      <data key="key1">GLUCONOLACT-RXN</data>
      <data key="key2">1</data>
      <data key="key4">-</data>
      <data key="key5">1</data>
      <data key="key6">3.1.1.17</data>
      <data key="key9">reaction</data>
      <data key="key11">GLUCONOLACT-RXN_1</data>
    </node>
    <node id="n882">
      <data key="key1">GLUCOSAMINE-6-P-DEAMIN-RXN</data>
      <data key="key2">1</data>
      <data key="key4">G6PDA</data>
      <data key="key5">1</data>
      <data key="key6">3.5.99.6</data>
      <data key="key9">reaction</data>
      <data key="key11">GLUCOSAMINE-6-P-DEAMIN-RXN_f</data>
    </node>
    <node id="n883">
      <data key="key1">GLUCOSAMINE-6-P-DEAMIN-RXN</data>
      <data key="key2">1</data>
      <data key="key4">G6PDA</data>
      <data key="key5">1</data>
      <data key="key6">3.5.99.6</data>
      <data key="key9">reaction</data>
      <data key="key11">GLUCOSAMINE-6-P-DEAMIN-RXN_r</data>
    </node>
    <node id="n884">
      <data key="key1">GLUCOSAMINE-KINASE-RXN</data>
      <data key="key2">1</data>
      <data key="key4">-</data>
      <data key="key5">1</data>
      <data key="key6">2.7.1.8</data>
      <data key="key9">reaction</data>
      <data key="key11">GLUCOSAMINE-KINASE-RXN</data>
    </node>
    <node id="n885">
      <data key="key1">GLUCOSE-1-PHOSPHAT-RXN</data>
      <data key="key2">1</data>
      <data key="key4">G1PP</data>
      <data key="key5">1</data>
      <data key="key6">3.1.3.10</data>
      <data key="key9">reaction</data>
      <data key="key11">GLUCOSE-1-PHOSPHAT-RXN_1</data>
    </node>
    <node id="n886">
      <data key="key1">GLUCOSE-1-PHOSPHAT-RXN</data>
      <data key="key2">1</data>
      <data key="key4">G1PP</data>
      <data key="key5">1</data>
      <data key="key6">3.1.3.10</data>
      <data key="key9">reaction</data>
      <data key="key11">GLUCOSE-1-PHOSPHAT-RXN_2</data>
    </node>
    <node id="n887">
      <data key="key1">GLUCOSE-1-PHOSPHAT-RXN</data>
      <data key="key2">1</data>
      <data key="key4">G1PP</data>
      <data key="key5">1</data>
      <data key="key6">3.1.3.10</data>
      <data key="key9">reaction</data>
      <data key="key11">GLUCOSE-1-PHOSPHAT-RXN_3</data>
    </node>
    <node id="n888">
      <data key="key1">GLUCOSE-1-PHOSPHAT-RXN</data>
      <data key="key2">1</data>
      <data key="key4">G1PP</data>
      <data key="key5">1</data>
      <data key="key6">3.1.3.10</data>
      <data key="key9">reaction</data>
      <data key="key11">GLUCOSE-1-PHOSPHAT-RXN_4</data>
    </node>
    <node id="n889">
      <data key="key1">GLUCOSE-6-PHOSPHATASE-RXN</data>
      <data key="key2">1</data>
      <data key="key4">-</data>
      <data key="key5">1</data>
      <data key="key6">3.1.3.58,3.1.3.9</data>
      <data key="key9">reaction</data>
      <data key="key11">GLUCOSE-6-PHOSPHATASE-RXN</data>
    </node>
    <node id="n890">
      <data key="key1">GLUCUROISOM-RXN</data>
      <data key="key2">1</data>
      <data key="key4">-</data>
      <data key="key5">1</data>
      <data key="key6">5.3.1.12</data>
      <data key="key9">reaction</data>
      <data key="key11">GLUCUROISOM-RXN_f</data>
    </node>
    <node id="n891">
      <data key="key1">GLUCUROISOM-RXN</data>
      <data key="key2">1</data>
      <data key="key4">-</data>
      <data key="key5">1</data>
      <data key="key6">5.3.1.12</data>
      <data key="key9">reaction</data>
      <data key="key11">GLUCUROISOM-RXN_r</data>
    </node>
    <node id="n892">
      <data key="key1">GLUTAMATESYN-RXN</data>
      <data key="key2">1</data>
      <data key="key4">GLUSy</data>
      <data key="key5">1</data>
      <data key="key6">1.4.1.13</data>
      <data key="key9">reaction</data>
      <data key="key11">GLUTAMATESYN-RXN</data>
    </node>
    <node id="n893">
      <data key="key1">GLUTAMIDOTRANS-RXN</data>
      <data key="key2">1</data>
      <data key="key4">IG3PS</data>
      <data key="key5">1</data>
      <data key="key6">2.4.2</data>
      <data key="key9">reaction</data>
      <data key="key11">GLUTAMIDOTRANS-RXN</data>
    </node>
    <node id="n894">
      <data key="key1">GLUTAMIN-RXN</data>
      <data key="key2">1</data>
      <data key="key4">GLUN</data>
      <data key="key5">1</data>
      <data key="key6">3.5.1.38,3.5.1.2</data>
      <data key="key9">reaction</data>
      <data key="key11">GLUTAMIN-RXN_1</data>
    </node>
    <node id="n895">
      <data key="key1">GLUTAMIN-RXN</data>
      <data key="key2">1</data>
      <data key="key4">GLUN</data>
      <data key="key5">1</data>
      <data key="key6">3.5.1.38,3.5.1.2</data>
      <data key="key9">reaction</data>
      <data key="key11">GLUTAMIN-RXN_2</data>
    </node>
    <node id="n896">
      <data key="key1">GLUTAMIN-RXN</data>
      <data key="key2">1</data>
      <data key="key4">GLUN</data>
      <data key="key5">1</data>
      <data key="key6">3.5.1.38,3.5.1.2</data>
      <data key="key9">reaction</data>
      <data key="key11">GLUTAMIN-RXN_3</data>
    </node>
    <node id="n897">
      <data key="key1">GLUTAMINESYN-RXN</data>
      <data key="key2">1</data>
      <data key="key4">GLNS</data>
      <data key="key5">1</data>
      <data key="key6">6.3.1.2</data>
      <data key="key9">reaction</data>
      <data key="key11">GLUTAMINESYN-RXN</data>
    </node>
    <node id="n898">
      <data key="key1">GLUTATHIONE-PEROXIDASE-RXN</data>
      <data key="key2">1</data>
      <data key="key4">-</data>
      <data key="key5">1</data>
      <data key="key6">1.11.1.9</data>
      <data key="key9">reaction</data>
      <data key="key11">GLUTATHIONE-PEROXIDASE-RXN</data>
    </node>
    <node id="n899">
      <data key="key1">GLUTATHIONE-REDUCT-NADPH-RXN</data>
      <data key="key2">1</data>
      <data key="key4">GTHOr</data>
      <data key="key5">1</data>
      <data key="key6">1.8.1.7</data>
      <data key="key9">reaction</data>
      <data key="key11">GLUTATHIONE-REDUCT-NADPH-RXN</data>
    </node>
    <node id="n900">
      <data key="key1">GLUTATHIONE-SYN-RXN</data>
      <data key="key2">1</data>
      <data key="key4">GTHS</data>
      <data key="key5">1</data>
      <data key="key6">6.3.2.3</data>
      <data key="key9">reaction</data>
      <data key="key11">GLUTATHIONE-SYN-RXN</data>
    </node>
    <node id="n901">
      <data key="key1">GLUTCYSLIG-RXN</data>
      <data key="key2">1</data>
      <data key="key4">GLUCYS</data>
      <data key="key5">1</data>
      <data key="key6">6.3.2.2</data>
      <data key="key9">reaction</data>
      <data key="key11">GLUTCYSLIG-RXN</data>
    </node>
    <node id="n902">
      <data key="key1">GLUTDECARBOX-RXN</data>
      <data key="key2">1</data>
      <data key="key4">GLUDC</data>
      <data key="key5">1</data>
      <data key="key6">4.1.1.15</data>
      <data key="key9">reaction</data>
      <data key="key11">GLUTDECARBOX-RXN_1</data>
    </node>
    <node id="n903">
      <data key="key1">GLUTDECARBOX-RXN</data>
      <data key="key2">1</data>
      <data key="key4">GLUDC</data>
      <data key="key5">1</data>
      <data key="key6">4.1.1.15</data>
      <data key="key9">reaction</data>
      <data key="key11">GLUTDECARBOX-RXN_2</data>
    </node>
    <node id="n904">
      <data key="key1">GLUTDEHYD-RXN</data>
      <data key="key2">1</data>
      <data key="key4">GLUDy</data>
      <data key="key5">1</data>
      <data key="key6">1.4.1.4</data>
      <data key="key9">reaction</data>
      <data key="key11">GLUTDEHYD-RXN_f_1</data>
    </node>
    <node id="n905">
      <data key="key1">GLUTDEHYD-RXN</data>
      <data key="key2">1</data>
      <data key="key4">GLUDy</data>
      <data key="key5">1</data>
      <data key="key6">1.4.1.4</data>
      <data key="key9">reaction</data>
      <data key="key11">GLUTDEHYD-RXN_f_2</data>
    </node>
    <node id="n906">
      <data key="key1">GLUTDEHYD-RXN</data>
      <data key="key2">1</data>
      <data key="key4">GLUDy</data>
      <data key="key5">1</data>
      <data key="key6">1.4.1.4</data>
      <data key="key9">reaction</data>
      <data key="key11">GLUTDEHYD-RXN_r_1</data>
    </node>
    <node id="n907">
      <data key="key1">GLUTDEHYD-RXN</data>
      <data key="key2">1</data>
      <data key="key4">GLUDy</data>
      <data key="key5">1</data>
      <data key="key6">1.4.1.4</data>
      <data key="key9">reaction</data>
      <data key="key11">GLUTDEHYD-RXN_r_2</data>
    </node>
    <node id="n908">
      <data key="key1">GLUTKIN-RXN</data>
      <data key="key2">1</data>
      <data key="key4">GLU5K</data>
      <data key="key5">1</data>
      <data key="key6">2.7.2.11</data>
      <data key="key9">reaction</data>
      <data key="key11">GLUTKIN-RXN</data>
    </node>
    <node id="n909">
      <data key="key1">GLUTSEMIALDEHYDROG-RXN</data>
      <data key="key2">1</data>
      <data key="key4">G5SD</data>
      <data key="key5">1</data>
      <data key="key6">1.2.1.41</data>
      <data key="key9">reaction</data>
      <data key="key11">GLUTSEMIALDEHYDROG-RXN</data>
    </node>
    <node id="n910">
      <data key="key1">GLY3KIN-RXN</data>
      <data key="key2">1</data>
      <data key="key4">GLYCK</data>
      <data key="key5">1</data>
      <data key="key6">2.7.1.31</data>
      <data key="key9">reaction</data>
      <data key="key11">GLY3KIN-RXN</data>
    </node>
    <node id="n911">
      <data key="key1">GLYC3PDEHYDROGBIOSYN-RXN</data>
      <data key="key2">1</data>
      <data key="key4">G3PD2</data>
      <data key="key5">1</data>
      <data key="key6">1.1.1.94</data>
      <data key="key9">reaction</data>
      <data key="key11">GLYC3PDEHYDROGBIOSYN-RXN_1</data>
    </node>
    <node id="n912">
      <data key="key1">GLYC3PDEHYDROGBIOSYN-RXN</data>
      <data key="key2">1</data>
      <data key="key4">G3PD2</data>
      <data key="key5">1</data>
      <data key="key6">1.1.1.94</data>
      <data key="key9">reaction</data>
      <data key="key11">GLYC3PDEHYDROGBIOSYN-RXN_2</data>
    </node>
    <node id="n913">
      <data key="key1">GLYCDEH-RXN</data>
      <data key="key2">1</data>
      <data key="key4">GLYCDx</data>
      <data key="key5">1</data>
      <data key="key6">1.1.1.6</data>
      <data key="key9">reaction</data>
      <data key="key11">GLYCDEH-RXN_f</data>
    </node>
    <node id="n914">
      <data key="key1">GLYCDEH-RXN</data>
      <data key="key2">1</data>
      <data key="key4">GLYCDx</data>
      <data key="key5">1</data>
      <data key="key6">1.1.1.6</data>
      <data key="key9">reaction</data>
      <data key="key11">GLYCDEH-RXN_r</data>
    </node>
    <node id="n915">
      <data key="key1">GLYCEROL-1-PHOSPHATASE-RXN</data>
      <data key="key2">1</data>
      <data key="key4">-</data>
      <data key="key5">1</data>
      <data key="key6">3.1.3.21</data>
      <data key="key9">reaction</data>
      <data key="key11">GLYCEROL-1-PHOSPHATASE-RXN</data>
    </node>
    <node id="n916">
      <data key="key1">GLYCEROL-2-PHOSPHATASE-RXN</data>
      <data key="key2">1</data>
      <data key="key4">-</data>
      <data key="key5">1</data>
      <data key="key6">3.1.3.19</data>
      <data key="key9">reaction</data>
      <data key="key11">GLYCEROL-2-PHOSPHATASE-RXN_1</data>
    </node>
    <node id="n917">
      <data key="key1">GLYCEROL-2-PHOSPHATASE-RXN</data>
      <data key="key2">1</data>
      <data key="key4">-</data>
      <data key="key5">1</data>
      <data key="key6">3.1.3.19</data>
      <data key="key9">reaction</data>
      <data key="key11">GLYCEROL-2-PHOSPHATASE-RXN_2</data>
    </node>
    <node id="n918">
      <data key="key1">GLYCEROL-2-PHOSPHATASE-RXN</data>
      <data key="key2">1</data>
      <data key="key4">-</data>
      <data key="key5">1</data>
      <data key="key6">3.1.3.19</data>
      <data key="key9">reaction</data>
      <data key="key11">GLYCEROL-2-PHOSPHATASE-RXN_3</data>
    </node>
    <node id="n919">
      <data key="key1">GLYCEROL-2-PHOSPHATASE-RXN</data>
      <data key="key2">1</data>
      <data key="key4">-</data>
      <data key="key5">1</data>
      <data key="key6">3.1.3.19</data>
      <data key="key9">reaction</data>
      <data key="key11">GLYCEROL-2-PHOSPHATASE-RXN_4</data>
    </node>
    <node id="n920">
      <data key="key1">GLYCEROL-KIN-RXN</data>
      <data key="key2">1</data>
      <data key="key4">GLYK</data>
      <data key="key5">1</data>
      <data key="key6">2.7.1.30</data>
      <data key="key9">reaction</data>
      <data key="key11">GLYCEROL-KIN-RXN</data>
    </node>
    <node id="n921">
      <data key="key1">GLYCOLALD-DEHYDROG-RXN</data>
      <data key="key2">1</data>
      <data key="key4">GCALDD</data>
      <data key="key5">1</data>
      <data key="key6">1.2.1.21</data>
      <data key="key9">reaction</data>
      <data key="key11">GLYCOLALD-DEHYDROG-RXN</data>
    </node>
    <node id="n922">
      <data key="key1">GLYCOLALDREDUCT-RXN</data>
      <data key="key2">1</data>
      <data key="key4">-</data>
      <data key="key5">1</data>
      <data key="key6">1.1.1.77</data>
      <data key="key9">reaction</data>
      <data key="key11">GLYCOLALDREDUCT-RXN_f</data>
    </node>
    <node id="n923">
      <data key="key1">GLYCOLALDREDUCT-RXN</data>
      <data key="key2">1</data>
      <data key="key4">-</data>
      <data key="key5">1</data>
      <data key="key6">1.1.1.77</data>
      <data key="key9">reaction</data>
      <data key="key11">GLYCOLALDREDUCT-RXN_r</data>
    </node>
    <node id="n924">
      <data key="key1">GLYCPDIESTER-RXN</data>
      <data key="key2">1</data>
      <data key="key4">-</data>
      <data key="key5">1</data>
      <data key="key6">3.1.4.46</data>
      <data key="key9">reaction</data>
      <data key="key11">GLYCPDIESTER-RXN_1</data>
    </node>
    <node id="n925">
      <data key="key1">GLYCPDIESTER-RXN</data>
      <data key="key2">1</data>
      <data key="key4">-</data>
      <data key="key5">1</data>
      <data key="key6">3.1.4.46</data>
      <data key="key9">reaction</data>
      <data key="key11">GLYCPDIESTER-RXN_2</data>
    </node>
    <node id="n926">
      <data key="key1">GLYCPDIESTER-RXN</data>
      <data key="key2">1</data>
      <data key="key4">-</data>
      <data key="key5">1</data>
      <data key="key6">3.1.4.46</data>
      <data key="key9">reaction</data>
      <data key="key11">GLYCPDIESTER-RXN_3</data>
    </node>
    <node id="n927">
      <data key="key1">GLYCPDIESTER-RXN</data>
      <data key="key2">1</data>
      <data key="key4">-</data>
      <data key="key5">1</data>
      <data key="key6">3.1.4.46</data>
      <data key="key9">reaction</data>
      <data key="key11">GLYCPDIESTER-RXN_4</data>
    </node>
    <node id="n928">
      <data key="key1">GLYCPDIESTER-RXN</data>
      <data key="key2">1</data>
      <data key="key4">-</data>
      <data key="key5">1</data>
      <data key="key6">3.1.4.46</data>
      <data key="key9">reaction</data>
      <data key="key11">GLYCPDIESTER-RXN_5</data>
    </node>
    <node id="n929">
      <data key="key1">GLYCPDIESTER-RXN</data>
      <data key="key2">1</data>
      <data key="key4">-</data>
      <data key="key5">1</data>
      <data key="key6">3.1.4.46</data>
      <data key="key9">reaction</data>
      <data key="key11">GLYCPDIESTER-RXN_6</data>
    </node>
    <node id="n930">
      <data key="key1">GLYCPDIESTER-RXN</data>
      <data key="key2">1</data>
      <data key="key4">-</data>
      <data key="key5">1</data>
      <data key="key6">3.1.4.46</data>
      <data key="key9">reaction</data>
      <data key="key11">GLYCPDIESTER-RXN_7</data>
    </node>
    <node id="n931">
      <data key="key1">GLYCPDIESTER-RXN</data>
      <data key="key2">1</data>
      <data key="key4">-</data>
      <data key="key5">1</data>
      <data key="key6">3.1.4.46</data>
      <data key="key9">reaction</data>
      <data key="key11">GLYCPDIESTER-RXN_8</data>
    </node>
    <node id="n932">
      <data key="key1">GLYOCARBOLIG-RXN</data>
      <data key="key2">1</data>
      <data key="key4">GLXCL</data>
      <data key="key5">1</data>
      <data key="key6">4.1.1.47</data>
      <data key="key9">reaction</data>
      <data key="key11">GLYOCARBOLIG-RXN</data>
    </node>
    <node id="n933">
      <data key="key1">GLYOHMETRANS-RXN</data>
      <data key="key2">1</data>
      <data key="key4">GHMT2</data>
      <data key="key5">1</data>
      <data key="key6">2.1.2.1</data>
      <data key="key9">reaction</data>
      <data key="key11">GLYOHMETRANS-RXN_f_1</data>
    </node>
    <node id="n934">
      <data key="key1">GLYOHMETRANS-RXN</data>
      <data key="key2">1</data>
      <data key="key4">GHMT2</data>
      <data key="key5">1</data>
      <data key="key6">2.1.2.1</data>
      <data key="key9">reaction</data>
      <data key="key11">GLYOHMETRANS-RXN_f_2</data>
    </node>
    <node id="n935">
      <data key="key1">GLYOHMETRANS-RXN</data>
      <data key="key2">1</data>
      <data key="key4">GHMT2</data>
      <data key="key5">1</data>
      <data key="key6">2.1.2.1</data>
      <data key="key9">reaction</data>
      <data key="key11">GLYOHMETRANS-RXN_r_1</data>
    </node>
    <node id="n936">
      <data key="key1">GLYOHMETRANS-RXN</data>
      <data key="key2">1</data>
      <data key="key4">GHMT2</data>
      <data key="key5">1</data>
      <data key="key6">2.1.2.1</data>
      <data key="key9">reaction</data>
      <data key="key11">GLYOHMETRANS-RXN_r_2</data>
    </node>
    <node id="n937">
      <data key="key1">GLYOXI-RXN</data>
      <data key="key2">1</data>
      <data key="key4">LGTHL</data>
      <data key="key5">1</data>
      <data key="key6">4.4.1.5</data>
      <data key="key9">reaction</data>
      <data key="key11">GLYOXI-RXN</data>
    </node>
    <node id="n938">
      <data key="key1">GLYOXII-RXN</data>
      <data key="key2">1</data>
      <data key="key4">GLYOX</data>
      <data key="key5">1</data>
      <data key="key6">3.1.2.6</data>
      <data key="key9">reaction</data>
      <data key="key11">GLYOXII-RXN_1</data>
    </node>
    <node id="n939">
      <data key="key1">GLYOXII-RXN</data>
      <data key="key2">1</data>
      <data key="key4">GLYOX</data>
      <data key="key5">1</data>
      <data key="key6">3.1.2.6</data>
      <data key="key9">reaction</data>
      <data key="key11">GLYOXII-RXN_2</data>
    </node>
    <node id="n940">
      <data key="key1">GLYOXII-RXN</data>
      <data key="key2">1</data>
      <data key="key4">GLYOX</data>
      <data key="key5">1</data>
      <data key="key6">3.1.2.6</data>
      <data key="key9">reaction</data>
      <data key="key11">GLYOXII-RXN_3</data>
    </node>
    <node id="n941">
      <data key="key1">GLYOXIII-RXN</data>
      <data key="key2">1</data>
      <data key="key4">-</data>
      <data key="key5">1</data>
      <data key="key6">4.2.1</data>
      <data key="key9">reaction</data>
      <data key="key11">GLYOXIII-RXN_1</data>
    </node>
    <node id="n942">
      <data key="key1">GLYOXIII-RXN</data>
      <data key="key2">1</data>
      <data key="key4">-</data>
      <data key="key5">1</data>
      <data key="key6">4.2.1</data>
      <data key="key9">reaction</data>
      <data key="key11">GLYOXIII-RXN_2</data>
    </node>
    <node id="n943">
      <data key="key1">GLYOXYLATE-REDUCTASE-NADP+-RXN</data>
      <data key="key2">1</data>
      <data key="key4">GLYCLTDy</data>
      <data key="key5">1</data>
      <data key="key6">1.1.1.79</data>
      <data key="key9">reaction</data>
      <data key="key11">GLYOXYLATE-REDUCTASE-NADP+-RXN_1</data>
    </node>
    <node id="n944">
      <data key="key1">GLYOXYLATE-REDUCTASE-NADP+-RXN</data>
      <data key="key2">1</data>
      <data key="key4">GLYCLTDy</data>
      <data key="key5">1</data>
      <data key="key6">1.1.1.79</data>
      <data key="key9">reaction</data>
      <data key="key11">GLYOXYLATE-REDUCTASE-NADP+-RXN_2</data>
    </node>
    <node id="n945">
      <data key="key1">GLYRIBONUCSYN-RXN</data>
      <data key="key2">1</data>
      <data key="key4">PRAGSr</data>
      <data key="key5">1</data>
      <data key="key6">6.3.4.13</data>
      <data key="key9">reaction</data>
      <data key="key11">GLYRIBONUCSYN-RXN</data>
    </node>
    <node id="n946">
      <data key="key1">GMKALT-RXN</data>
      <data key="key2">1</data>
      <data key="key4">DGK1</data>
      <data key="key5">1</data>
      <data key="key6">2.7.4.13,2.7.4.12</data>
      <data key="key9">reaction</data>
      <data key="key11">GMKALT-RXN</data>
    </node>
    <node id="n947">
      <data key="key1">GMP-REDUCT-RXN</data>
      <data key="key2">1</data>
      <data key="key4">GMPR</data>
      <data key="key5">1</data>
      <data key="key6">1.7.1.7</data>
      <data key="key9">reaction</data>
      <data key="key11">GMP-REDUCT-RXN</data>
    </node>
    <node id="n948">
      <data key="key1">GMP-SYN-GLUT-RXN</data>
      <data key="key2">1</data>
      <data key="key4">GMPS2</data>
      <data key="key5">1</data>
      <data key="key6">6.3.5.2</data>
      <data key="key9">reaction</data>
      <data key="key11">GMP-SYN-GLUT-RXN</data>
    </node>
    <node id="n949">
      <data key="key1">GMP-SYN-NH3-RXN</data>
      <data key="key2">1</data>
      <data key="key4">-</data>
      <data key="key5">1</data>
      <data key="key9">reaction</data>
      <data key="key11">GMP-SYN-NH3-RXN</data>
    </node>
    <node id="n950">
      <data key="key1">GPH-RXN</data>
      <data key="key2">1</data>
      <data key="key4">PGLYCP</data>
      <data key="key5">1</data>
      <data key="key6">3.1.3.18</data>
      <data key="key9">reaction</data>
      <data key="key11">GPH-RXN_1</data>
    </node>
    <node id="n951">
      <data key="key1">GPH-RXN</data>
      <data key="key2">1</data>
      <data key="key4">PGLYCP</data>
      <data key="key5">1</data>
      <data key="key6">3.1.3.18</data>
      <data key="key9">reaction</data>
      <data key="key11">GPH-RXN_2</data>
    </node>
    <node id="n952">
      <data key="key1">GPH-RXN</data>
      <data key="key2">1</data>
      <data key="key4">PGLYCP</data>
      <data key="key5">1</data>
      <data key="key6">3.1.3.18</data>
      <data key="key9">reaction</data>
      <data key="key11">GPH-RXN_3</data>
    </node>
    <node id="n953">
      <data key="key1">GPH-RXN</data>
      <data key="key2">1</data>
      <data key="key4">PGLYCP</data>
      <data key="key5">1</data>
      <data key="key6">3.1.3.18</data>
      <data key="key9">reaction</data>
      <data key="key11">GPH-RXN_4</data>
    </node>
    <node id="n954">
      <data key="key1">GPPSYN-RXN</data>
      <data key="key2">1</data>
      <data key="key4">DMATT</data>
      <data key="key5">1</data>
      <data key="key6">2.5.1.1</data>
      <data key="key9">reaction</data>
      <data key="key11">GPPSYN-RXN</data>
    </node>
    <node id="n955">
      <data key="key1">GSAAMINOTRANS-RXN</data>
      <data key="key2">1</data>
      <data key="key4">G1SATi</data>
      <data key="key5">1</data>
      <data key="key6">5.4.3.8</data>
      <data key="key9">reaction</data>
      <data key="key11">GSAAMINOTRANS-RXN</data>
    </node>
    <node id="n956">
      <data key="key1">GSPAMID-RXN</data>
      <data key="key2">1</data>
      <data key="key4">GSPMDA</data>
      <data key="key5">1</data>
      <data key="key6">3.5.1.78</data>
      <data key="key9">reaction</data>
      <data key="key11">GSPAMID-RXN</data>
    </node>
    <node id="n957">
      <data key="key1">GSPSYN-RXN</data>
      <data key="key2">1</data>
      <data key="key4">GSPMDS</data>
      <data key="key5">1</data>
      <data key="key6">6.3.1.9,6.3.1.8</data>
      <data key="key9">reaction</data>
      <data key="key11">GSPSYN-RXN</data>
    </node>
    <node id="n958">
      <data key="key1">GST-RXN</data>
      <data key="key2">1</data>
      <data key="key4">-</data>
      <data key="key5">1</data>
      <data key="key6">2.5.1.18</data>
      <data key="key9">reaction</data>
      <data key="key11">GST-RXN_f_1</data>
    </node>
    <node id="n959">
      <data key="key1">GST-RXN</data>
      <data key="key2">1</data>
      <data key="key4">-</data>
      <data key="key5">1</data>
      <data key="key6">2.5.1.18</data>
      <data key="key9">reaction</data>
      <data key="key11">GST-RXN_f_2</data>
    </node>
    <node id="n960">
      <data key="key1">GST-RXN</data>
      <data key="key2">1</data>
      <data key="key4">-</data>
      <data key="key5">1</data>
      <data key="key6">2.5.1.18</data>
      <data key="key9">reaction</data>
      <data key="key11">GST-RXN_r_1</data>
    </node>
    <node id="n961">
      <data key="key1">GST-RXN</data>
      <data key="key2">1</data>
      <data key="key4">-</data>
      <data key="key5">1</data>
      <data key="key6">2.5.1.18</data>
      <data key="key9">reaction</data>
      <data key="key11">GST-RXN_r_2</data>
    </node>
    <node id="n962">
      <data key="key1">GTP-CYCLOHYDRO-I-RXN</data>
      <data key="key2">1</data>
      <data key="key4">GTPCI</data>
      <data key="key5">1</data>
      <data key="key6">3.5.4.16</data>
      <data key="key9">reaction</data>
      <data key="key11">GTP-CYCLOHYDRO-I-RXN</data>
    </node>
    <node id="n963">
      <data key="key1">GTP-CYCLOHYDRO-II-RXN</data>
      <data key="key2">1</data>
      <data key="key4">GTPCII2</data>
      <data key="key5">1</data>
      <data key="key6">3.5.4.25</data>
      <data key="key9">reaction</data>
      <data key="key11">GTP-CYCLOHYDRO-II-RXN</data>
    </node>
    <node id="n964">
      <data key="key1">GTPPYPHOSKIN-RXN</data>
      <data key="key2">1</data>
      <data key="key4">-</data>
      <data key="key5">1</data>
      <data key="key6">2.7.6.5</data>
      <data key="key9">reaction</data>
      <data key="key11">GTPPYPHOSKIN-RXN</data>
    </node>
    <node id="n965">
      <data key="key1">GUANINE-DEAMINASE-RXN</data>
      <data key="key2">1</data>
      <data key="key4">GUAD</data>
      <data key="key5">1</data>
      <data key="key6">3.5.4.3</data>
      <data key="key9">reaction</data>
      <data key="key11">GUANINE-DEAMINASE-RXN</data>
    </node>
    <node id="n966">
      <data key="key1">GUANOSINE-DIPHOSPHATASE-RXN</data>
      <data key="key2">1</data>
      <data key="key4">-</data>
      <data key="key5">1</data>
      <data key="key6">3.6.1.42</data>
      <data key="key9">reaction</data>
      <data key="key11">GUANOSINE-DIPHOSPHATASE-RXN</data>
    </node>
    <node id="n967">
      <data key="key1">GUANOSINEKIN-RXN</data>
      <data key="key2">1</data>
      <data key="key4">GSNK</data>
      <data key="key5">1</data>
      <data key="key6">2.7.1.73</data>
      <data key="key9">reaction</data>
      <data key="key11">GUANOSINEKIN-RXN</data>
    </node>
    <node id="n968">
      <data key="key1">GUANPRIBOSYLTRAN-RXN</data>
      <data key="key2">1</data>
      <data key="key4">GUAPRT</data>
      <data key="key5">1</data>
      <data key="key6">2.4.2.8</data>
      <data key="key9">reaction</data>
      <data key="key11">GUANPRIBOSYLTRAN-RXN_1</data>
    </node>
    <node id="n969">
      <data key="key1">GUANPRIBOSYLTRAN-RXN</data>
      <data key="key2">1</data>
      <data key="key4">GUAPRT</data>
      <data key="key5">1</data>
      <data key="key6">2.4.2.8</data>
      <data key="key9">reaction</data>
      <data key="key11">GUANPRIBOSYLTRAN-RXN_2</data>
    </node>
    <node id="n970">
      <data key="key1">GUANYL-KIN-RXN</data>
      <data key="key2">1</data>
      <data key="key4">GK1</data>
      <data key="key5">1</data>
      <data key="key6">2.7.4.8</data>
      <data key="key9">reaction</data>
      <data key="key11">GUANYL-KIN-RXN</data>
    </node>
    <node id="n971">
      <data key="key1">H2NEOPTERINALDOL-RXN</data>
      <data key="key2">1</data>
      <data key="key4">DHNPA2</data>
      <data key="key5">1</data>
      <data key="key6">4.1.2.25</data>
      <data key="key9">reaction</data>
      <data key="key11">H2NEOPTERINALDOL-RXN</data>
    </node>
    <node id="n972">
      <data key="key1">H2NEOPTERINP3PYROPHOSPHOHYDRO-RXN</data>
      <data key="key2">1</data>
      <data key="key4">DNTPPA</data>
      <data key="key5">1</data>
      <data key="key6">3.6.1.67</data>
      <data key="key9">reaction</data>
      <data key="key11">H2NEOPTERINP3PYROPHOSPHOHYDRO-RXN</data>
    </node>
    <node id="n973">
      <data key="key1">H2NTPEPIM-RXN</data>
      <data key="key2">1</data>
      <data key="key4">-</data>
      <data key="key5">1</data>
      <data key="key6">5.1.99.7</data>
      <data key="key9">reaction</data>
      <data key="key11">H2NTPEPIM-RXN_f</data>
    </node>
    <node id="n974">
      <data key="key1">H2NTPEPIM-RXN</data>
      <data key="key2">1</data>
      <data key="key4">-</data>
      <data key="key5">1</data>
      <data key="key6">5.1.99.7</data>
      <data key="key9">reaction</data>
      <data key="key11">H2NTPEPIM-RXN_r</data>
    </node>
    <node id="n975">
      <data key="key1">H2PTERIDINEPYROPHOSPHOKIN-RXN</data>
      <data key="key2">1</data>
      <data key="key4">HPPK2</data>
      <data key="key5">1</data>
      <data key="key6">2.7.6.3</data>
      <data key="key9">reaction</data>
      <data key="key11">H2PTERIDINEPYROPHOSPHOKIN-RXN</data>
    </node>
    <node id="n976">
      <data key="key1">H2PTEROATESYNTH-RXN</data>
      <data key="key2">1</data>
      <data key="key4">DHPS2</data>
      <data key="key5">1</data>
      <data key="key6">2.5.1.15</data>
      <data key="key9">reaction</data>
      <data key="key11">H2PTEROATESYNTH-RXN</data>
    </node>
    <node id="n977">
      <data key="key1">HCAMULTI-RXN</data>
      <data key="key2">1</data>
      <data key="key4">PPPNDO</data>
      <data key="key5">1</data>
      <data key="key6">1.14.12.19</data>
      <data key="key9">reaction</data>
      <data key="key11">HCAMULTI-RXN</data>
    </node>
    <node id="n978">
      <data key="key1">HEMEOSYN-RXN</data>
      <data key="key2">1</data>
      <data key="key4">HEMEOS</data>
      <data key="key5">1</data>
      <data key="key6">2.5.1</data>
      <data key="key9">reaction</data>
      <data key="key11">HEMEOSYN-RXN_f</data>
    </node>
    <node id="n979">
      <data key="key1">HEMEOSYN-RXN</data>
      <data key="key2">1</data>
      <data key="key4">HEMEOS</data>
      <data key="key5">1</data>
      <data key="key6">2.5.1</data>
      <data key="key9">reaction</data>
      <data key="key11">HEMEOSYN-RXN_r</data>
    </node>
    <node id="n980">
      <data key="key1">HEMN-RXN</data>
      <data key="key2">1</data>
      <data key="key4">-</data>
      <data key="key5">1</data>
      <data key="key6">1.3.98</data>
      <data key="key9">reaction</data>
      <data key="key11">HEMN-RXN</data>
    </node>
    <node id="n981">
      <data key="key1">HISTALDEHYD-RXN</data>
      <data key="key2">1</data>
      <data key="key4">-</data>
      <data key="key5">1</data>
      <data key="key9">reaction</data>
      <data key="key11">HISTALDEHYD-RXN</data>
    </node>
    <node id="n982">
      <data key="key1">HISTAMINOTRANS-RXN</data>
      <data key="key2">1</data>
      <data key="key4">HSTPT</data>
      <data key="key5">1</data>
      <data key="key6">2.6.1.9</data>
      <data key="key9">reaction</data>
      <data key="key11">HISTAMINOTRANS-RXN</data>
    </node>
    <node id="n983">
      <data key="key1">HISTCYCLOHYD-RXN</data>
      <data key="key2">1</data>
      <data key="key4">PRAMPC</data>
      <data key="key5">1</data>
      <data key="key6">3.5.4.19</data>
      <data key="key9">reaction</data>
      <data key="key11">HISTCYCLOHYD-RXN</data>
    </node>
    <node id="n984">
      <data key="key1">HISTIDPHOS-RXN</data>
      <data key="key2">1</data>
      <data key="key4">HISTP</data>
      <data key="key5">1</data>
      <data key="key6">3.1.3.15</data>
      <data key="key9">reaction</data>
      <data key="key11">HISTIDPHOS-RXN_1</data>
    </node>
    <node id="n985">
      <data key="key1">HISTIDPHOS-RXN</data>
      <data key="key2">1</data>
      <data key="key4">HISTP</data>
      <data key="key5">1</data>
      <data key="key6">3.1.3.15</data>
      <data key="key9">reaction</data>
      <data key="key11">HISTIDPHOS-RXN_2</data>
    </node>
    <node id="n986">
      <data key="key1">HISTIDPHOS-RXN</data>
      <data key="key2">1</data>
      <data key="key4">HISTP</data>
      <data key="key5">1</data>
      <data key="key6">3.1.3.15</data>
      <data key="key9">reaction</data>
      <data key="key11">HISTIDPHOS-RXN_3</data>
    </node>
    <node id="n987">
      <data key="key1">HISTIDPHOS-RXN</data>
      <data key="key2">1</data>
      <data key="key4">HISTP</data>
      <data key="key5">1</data>
      <data key="key6">3.1.3.15</data>
      <data key="key9">reaction</data>
      <data key="key11">HISTIDPHOS-RXN_4</data>
    </node>
    <node id="n988">
      <data key="key1">HISTOLDEHYD-RXN</data>
      <data key="key2">1</data>
      <data key="key4">-</data>
      <data key="key5">1</data>
      <data key="key9">reaction</data>
      <data key="key11">HISTOLDEHYD-RXN_f</data>
    </node>
    <node id="n989">
      <data key="key1">HISTOLDEHYD-RXN</data>
      <data key="key2">1</data>
      <data key="key4">-</data>
      <data key="key5">1</data>
      <data key="key9">reaction</data>
      <data key="key11">HISTOLDEHYD-RXN_r</data>
    </node>
    <node id="n990">
      <data key="key1">HISTPRATPHYD-RXN</data>
      <data key="key2">1</data>
      <data key="key4">PRATPP</data>
      <data key="key5">1</data>
      <data key="key6">3.6.1.31</data>
      <data key="key9">reaction</data>
      <data key="key11">HISTPRATPHYD-RXN</data>
    </node>
    <node id="n991">
      <data key="key1">HOLO-ACP-SYNTH-RXN</data>
      <data key="key2">0</data>
      <data key="key4">ACPS1</data>
      <data key="key5">1</data>
      <data key="key6">2.7.8.7</data>
      <data key="key9">reaction</data>
      <data key="key11">HOLO-ACP-SYNTH-RXN_1</data>
    </node>
    <node id="n992">
      <data key="key1">HOLO-ACP-SYNTH-RXN</data>
      <data key="key2">0</data>
      <data key="key4">ACPS1</data>
      <data key="key5">1</data>
      <data key="key6">2.7.8.7</data>
      <data key="key9">reaction</data>
      <data key="key11">HOLO-ACP-SYNTH-RXN_2</data>
    </node>
    <node id="n993">
      <data key="key1">HOMOCYSMET-RXN</data>
      <data key="key2">1</data>
      <data key="key4">-</data>
      <data key="key5">1</data>
      <data key="key6">2.1.1.14</data>
      <data key="key9">reaction</data>
      <data key="key11">HOMOCYSMET-RXN</data>
    </node>
    <node id="n994">
      <data key="key1">HOMOCYSMETB12-RXN</data>
      <data key="key2">1</data>
      <data key="key4">METS</data>
      <data key="key5">1</data>
      <data key="key6">2.1.1.13</data>
      <data key="key9">reaction</data>
      <data key="key11">HOMOCYSMETB12-RXN_1</data>
    </node>
    <node id="n995">
      <data key="key1">HOMOCYSMETB12-RXN</data>
      <data key="key2">1</data>
      <data key="key4">METS</data>
      <data key="key5">1</data>
      <data key="key6">2.1.1.13</data>
      <data key="key9">reaction</data>
      <data key="key11">HOMOCYSMETB12-RXN_2</data>
    </node>
    <node id="n996">
      <data key="key1">HOMOCYSMETB12-RXN</data>
      <data key="key2">1</data>
      <data key="key4">METS</data>
      <data key="key5">1</data>
      <data key="key6">2.1.1.13</data>
      <data key="key9">reaction</data>
      <data key="key11">HOMOCYSMETB12-RXN_3</data>
    </node>
    <node id="n997">
      <data key="key1">HOMOCYSMETB12-RXN</data>
      <data key="key2">1</data>
      <data key="key4">METS</data>
      <data key="key5">1</data>
      <data key="key6">2.1.1.13</data>
      <data key="key9">reaction</data>
      <data key="key11">HOMOCYSMETB12-RXN_4</data>
    </node>
    <node id="n998">
      <data key="key1">HOMOCYSMETB12-RXN</data>
      <data key="key2">1</data>
      <data key="key4">METS</data>
      <data key="key5">1</data>
      <data key="key6">2.1.1.13</data>
      <data key="key9">reaction</data>
      <data key="key11">HOMOCYSMETB12-RXN_5</data>
    </node>
    <node id="n999">
      <data key="key1">HOMOCYSMETB12-RXN</data>
      <data key="key2">1</data>
      <data key="key4">METS</data>
      <data key="key5">1</data>
      <data key="key6">2.1.1.13</data>
      <data key="key9">reaction</data>
      <data key="key11">HOMOCYSMETB12-RXN_6</data>
    </node>
    <node id="n1000">
      <data key="key1">HOMOCYSTEINE-S-METHYLTRANSFERASE-RXN</data>
      <data key="key2">1</data>
      <data key="key4">-</data>
      <data key="key5">1</data>
      <data key="key6">2.1.1</data>
      <data key="key9">reaction</data>
      <data key="key11">HOMOCYSTEINE-S-METHYLTRANSFERASE-RXN</data>
    </node>
    <node id="n1001">
      <data key="key1">HOMOSERDEHYDROG-RXN</data>
      <data key="key2">1</data>
      <data key="key4">HSDy</data>
      <data key="key5">1</data>
      <data key="key6">1.1.1.3</data>
      <data key="key9">reaction</data>
      <data key="key11">HOMOSERDEHYDROG-RXN_1</data>
    </node>
    <node id="n1002">
      <data key="key1">HOMOSERDEHYDROG-RXN</data>
      <data key="key2">1</data>
      <data key="key4">HSDy</data>
      <data key="key5">1</data>
      <data key="key6">1.1.1.3</data>
      <data key="key9">reaction</data>
      <data key="key11">HOMOSERDEHYDROG-RXN_2</data>
    </node>
    <node id="n1003">
      <data key="key1">HOMOSERDEHYDROG-RXN</data>
      <data key="key2">1</data>
      <data key="key4">HSDy</data>
      <data key="key5">1</data>
      <data key="key6">1.1.1.3</data>
      <data key="key9">reaction</data>
      <data key="key11">HOMOSERDEHYDROG-RXN_3</data>
    </node>
    <node id="n1004">
      <data key="key1">HOMOSERDEHYDROG-RXN</data>
      <data key="key2">1</data>
      <data key="key4">HSDy</data>
      <data key="key5">1</data>
      <data key="key6">1.1.1.3</data>
      <data key="key9">reaction</data>
      <data key="key11">HOMOSERDEHYDROG-RXN_4</data>
    </node>
    <node id="n1005">
      <data key="key1">HOMOSERKIN-RXN</data>
      <data key="key2">1</data>
      <data key="key4">HSK</data>
      <data key="key5">1</data>
      <data key="key6">2.7.1.39</data>
      <data key="key9">reaction</data>
      <data key="key11">HOMOSERKIN-RXN</data>
    </node>
    <node id="n1006">
      <data key="key1">HOMSUCTRAN-RXN</data>
      <data key="key2">1</data>
      <data key="key4">HSST</data>
      <data key="key5">1</data>
      <data key="key6">2.3.1.46</data>
      <data key="key9">reaction</data>
      <data key="key11">HOMSUCTRAN-RXN</data>
    </node>
    <node id="n1007">
      <data key="key1">HYDG-RXN</data>
      <data key="key2">0</data>
      <data key="key4">-</data>
      <data key="key5">1</data>
      <data key="key9">reaction</data>
      <data key="key11">HYDG-RXN</data>
    </node>
    <node id="n1008">
      <data key="key1">HYDH-RXN</data>
      <data key="key2">0</data>
      <data key="key4">-</data>
      <data key="key5">1</data>
      <data key="key9">reaction</data>
      <data key="key11">HYDH-RXN</data>
    </node>
    <node id="n1009">
      <data key="key1">HYPOXANPRIBOSYLTRAN-RXN</data>
      <data key="key2">1</data>
      <data key="key4">HXPRT</data>
      <data key="key5">1</data>
      <data key="key6">2.4.2.8</data>
      <data key="key9">reaction</data>
      <data key="key11">HYPOXANPRIBOSYLTRAN-RXN_1</data>
    </node>
    <node id="n1010">
      <data key="key1">HYPOXANPRIBOSYLTRAN-RXN</data>
      <data key="key2">1</data>
      <data key="key4">HXPRT</data>
      <data key="key5">1</data>
      <data key="key6">2.4.2.8</data>
      <data key="key9">reaction</data>
      <data key="key11">HYPOXANPRIBOSYLTRAN-RXN_2</data>
    </node>
    <node id="n1011">
      <data key="key1">IGPSYN-RXN</data>
      <data key="key2">1</data>
      <data key="key4">IGPS</data>
      <data key="key5">1</data>
      <data key="key6">4.1.1.48</data>
      <data key="key9">reaction</data>
      <data key="key11">IGPSYN-RXN</data>
    </node>
    <node id="n1012">
      <data key="key1">IMIDPHOSDEHYD-RXN</data>
      <data key="key2">1</data>
      <data key="key4">IGPDH</data>
      <data key="key5">1</data>
      <data key="key6">4.2.1.19</data>
      <data key="key9">reaction</data>
      <data key="key11">IMIDPHOSDEHYD-RXN</data>
    </node>
    <node id="n1013">
      <data key="key1">IMP-DEHYDROG-RXN</data>
      <data key="key2">1</data>
      <data key="key4">IMPD</data>
      <data key="key5">1</data>
      <data key="key6">1.1.1.205</data>
      <data key="key9">reaction</data>
      <data key="key11">IMP-DEHYDROG-RXN</data>
    </node>
    <node id="n1014">
      <data key="key1">IMPCYCLOHYDROLASE-RXN</data>
      <data key="key2">1</data>
      <data key="key4">IMPC</data>
      <data key="key5">1</data>
      <data key="key6">3.5.4.10</data>
      <data key="key9">reaction</data>
      <data key="key11">IMPCYCLOHYDROLASE-RXN_f</data>
    </node>
    <node id="n1015">
      <data key="key1">IMPCYCLOHYDROLASE-RXN</data>
      <data key="key2">1</data>
      <data key="key4">IMPC</data>
      <data key="key5">1</data>
      <data key="key6">3.5.4.10</data>
      <data key="key9">reaction</data>
      <data key="key11">IMPCYCLOHYDROLASE-RXN_r</data>
    </node>
    <node id="n1016">
      <data key="key1">INOPHOSPHOR-RXN</data>
      <data key="key2">1</data>
      <data key="key4">PUNP5</data>
      <data key="key5">1</data>
      <data key="key6">2.4.2.1</data>
      <data key="key9">reaction</data>
      <data key="key11">INOPHOSPHOR-RXN_f_1</data>
    </node>
    <node id="n1017">
      <data key="key1">INOPHOSPHOR-RXN</data>
      <data key="key2">1</data>
      <data key="key4">PUNP5</data>
      <data key="key5">1</data>
      <data key="key6">2.4.2.1</data>
      <data key="key9">reaction</data>
      <data key="key11">INOPHOSPHOR-RXN_f_2</data>
    </node>
    <node id="n1018">
      <data key="key1">INOPHOSPHOR-RXN</data>
      <data key="key2">1</data>
      <data key="key4">PUNP5</data>
      <data key="key5">1</data>
      <data key="key6">2.4.2.1</data>
      <data key="key9">reaction</data>
      <data key="key11">INOPHOSPHOR-RXN_r_1</data>
    </node>
    <node id="n1019">
      <data key="key1">INOPHOSPHOR-RXN</data>
      <data key="key2">1</data>
      <data key="key4">PUNP5</data>
      <data key="key5">1</data>
      <data key="key6">2.4.2.1</data>
      <data key="key9">reaction</data>
      <data key="key11">INOPHOSPHOR-RXN_r_2</data>
    </node>
    <node id="n1020">
      <data key="key1">INORGPYROPHOSPHAT-RXN</data>
      <data key="key2">1</data>
      <data key="key4">PPA</data>
      <data key="key5">1</data>
      <data key="key6">3.6.1.1</data>
      <data key="key9">reaction</data>
      <data key="key11">INORGPYROPHOSPHAT-RXN_1</data>
    </node>
    <node id="n1021">
      <data key="key1">INORGPYROPHOSPHAT-RXN</data>
      <data key="key2">1</data>
      <data key="key4">PPA</data>
      <data key="key5">1</data>
      <data key="key6">3.6.1.1</data>
      <data key="key9">reaction</data>
      <data key="key11">INORGPYROPHOSPHAT-RXN_2</data>
    </node>
    <node id="n1022">
      <data key="key1">INORGPYROPHOSPHAT-RXN</data>
      <data key="key2">1</data>
      <data key="key4">PPA</data>
      <data key="key5">1</data>
      <data key="key6">3.6.1.1</data>
      <data key="key9">reaction</data>
      <data key="key11">INORGPYROPHOSPHAT-RXN_3</data>
    </node>
    <node id="n1023">
      <data key="key1">INORGPYROPHOSPHAT-RXN</data>
      <data key="key2">1</data>
      <data key="key4">PPA</data>
      <data key="key5">1</data>
      <data key="key6">3.6.1.1</data>
      <data key="key9">reaction</data>
      <data key="key11">INORGPYROPHOSPHAT-RXN_4</data>
    </node>
    <node id="n1024">
      <data key="key1">INOSINE-NUCLEOSIDASE-RXN</data>
      <data key="key2">1</data>
      <data key="key4">-</data>
      <data key="key5">1</data>
      <data key="key6">3.2.2.2</data>
      <data key="key9">reaction</data>
      <data key="key11">INOSINE-NUCLEOSIDASE-RXN</data>
    </node>
    <node id="n1025">
      <data key="key1">INOSINEKIN-RXN</data>
      <data key="key2">1</data>
      <data key="key4">INSK</data>
      <data key="key5">1</data>
      <data key="key6">2.7.1.73</data>
      <data key="key9">reaction</data>
      <data key="key11">INOSINEKIN-RXN</data>
    </node>
    <node id="n1026">
      <data key="key1">IPPISOM-RXN</data>
      <data key="key2">1</data>
      <data key="key4">IPDDIi</data>
      <data key="key5">1</data>
      <data key="key6">5.3.3.2</data>
      <data key="key9">reaction</data>
      <data key="key11">IPPISOM-RXN_f</data>
    </node>
    <node id="n1027">
      <data key="key1">IPPISOM-RXN</data>
      <data key="key2">1</data>
      <data key="key4">IPDDIi</data>
      <data key="key5">1</data>
      <data key="key6">5.3.3.2</data>
      <data key="key9">reaction</data>
      <data key="key11">IPPISOM-RXN_r</data>
    </node>
    <node id="n1028">
      <data key="key1">ISOCHORMAT-RXN</data>
      <data key="key2">1</data>
      <data key="key4">ICHORT</data>
      <data key="key5">1</data>
      <data key="key6">3.3.2.1</data>
      <data key="key9">reaction</data>
      <data key="key11">ISOCHORMAT-RXN</data>
    </node>
    <node id="n1029">
      <data key="key1">ISOCHORSYN-RXN</data>
      <data key="key2">1</data>
      <data key="key4">ICHORSi</data>
      <data key="key5">1</data>
      <data key="key6">5.4.4.2</data>
      <data key="key9">reaction</data>
      <data key="key11">ISOCHORSYN-RXN_f_1</data>
    </node>
    <node id="n1030">
      <data key="key1">ISOCHORSYN-RXN</data>
      <data key="key2">1</data>
      <data key="key4">ICHORSi</data>
      <data key="key5">1</data>
      <data key="key6">5.4.4.2</data>
      <data key="key9">reaction</data>
      <data key="key11">ISOCHORSYN-RXN_f_2</data>
    </node>
    <node id="n1031">
      <data key="key1">ISOCHORSYN-RXN</data>
      <data key="key2">1</data>
      <data key="key4">ICHORSi</data>
      <data key="key5">1</data>
      <data key="key6">5.4.4.2</data>
      <data key="key9">reaction</data>
      <data key="key11">ISOCHORSYN-RXN_r_1</data>
    </node>
    <node id="n1032">
      <data key="key1">ISOCHORSYN-RXN</data>
      <data key="key2">1</data>
      <data key="key4">ICHORSi</data>
      <data key="key5">1</data>
      <data key="key6">5.4.4.2</data>
      <data key="key9">reaction</data>
      <data key="key11">ISOCHORSYN-RXN_r_2</data>
    </node>
    <node id="n1033">
      <data key="key1">ISOCIT-CLEAV-RXN</data>
      <data key="key2">1</data>
      <data key="key4">ICL</data>
      <data key="key5">1</data>
      <data key="key6">4.1.3.1</data>
      <data key="key9">reaction</data>
      <data key="key11">ISOCIT-CLEAV-RXN_f</data>
    </node>
    <node id="n1034">
      <data key="key1">ISOCIT-CLEAV-RXN</data>
      <data key="key2">1</data>
      <data key="key4">ICL</data>
      <data key="key5">1</data>
      <data key="key6">4.1.3.1</data>
      <data key="key9">reaction</data>
      <data key="key11">ISOCIT-CLEAV-RXN_r</data>
    </node>
    <node id="n1035">
      <data key="key1">ISOCITDEH-RXN</data>
      <data key="key2">1</data>
      <data key="key4">ICDHyr</data>
      <data key="key5">1</data>
      <data key="key6">1.1.1.42</data>
      <data key="key9">reaction</data>
      <data key="key11">ISOCITDEH-RXN_f</data>
    </node>
    <node id="n1036">
      <data key="key1">ISOCITDEH-RXN</data>
      <data key="key2">1</data>
      <data key="key4">ICDHyr</data>
      <data key="key5">1</data>
      <data key="key6">1.1.1.42</data>
      <data key="key9">reaction</data>
      <data key="key11">ISOCITDEH-RXN_r</data>
    </node>
    <node id="n1037">
      <data key="key1">ISPH2-RXN</data>
      <data key="key2">0</data>
      <data key="key4">IPDPS</data>
      <data key="key5">1</data>
      <data key="key6">1.17.7.4</data>
      <data key="key9">reaction</data>
      <data key="key11">ISPH2-RXN</data>
    </node>
    <node id="n1038">
      <data key="key1">KDGALDOL-RXN</data>
      <data key="key2">1</data>
      <data key="key4">GLCRAL</data>
      <data key="key5">1</data>
      <data key="key6">4.1.2.20</data>
      <data key="key9">reaction</data>
      <data key="key11">KDGALDOL-RXN_f</data>
    </node>
    <node id="n1039">
      <data key="key1">KDGALDOL-RXN</data>
      <data key="key2">1</data>
      <data key="key4">GLCRAL</data>
      <data key="key5">1</data>
      <data key="key6">4.1.2.20</data>
      <data key="key9">reaction</data>
      <data key="key11">KDGALDOL-RXN_r</data>
    </node>
    <node id="n1040">
      <data key="key1">KDO-8PPHOSPHAT-RXN</data>
      <data key="key2">1</data>
      <data key="key4">KDOPP</data>
      <data key="key5">1</data>
      <data key="key6">3.1.3.45</data>
      <data key="key9">reaction</data>
      <data key="key11">KDO-8PPHOSPHAT-RXN</data>
    </node>
    <node id="n1041">
      <data key="key1">KDO-8PSYNTH-RXN</data>
      <data key="key2">1</data>
      <data key="key4">KDOPS</data>
      <data key="key5">1</data>
      <data key="key6">2.5.1.55</data>
      <data key="key9">reaction</data>
      <data key="key11">KDO-8PSYNTH-RXN</data>
    </node>
    <node id="n1042">
      <data key="key1">KDOTRANS-RXN</data>
      <data key="key2">1</data>
      <data key="key4">MOAT</data>
      <data key="key5">1</data>
      <data key="key6">2.4.99.12</data>
      <data key="key9">reaction</data>
      <data key="key11">KDOTRANS-RXN</data>
    </node>
    <node id="n1043">
      <data key="key1">KDOTRANS2-RXN</data>
      <data key="key2">1</data>
      <data key="key4">MOAT2</data>
      <data key="key5">1</data>
      <data key="key6">2.4.99.13</data>
      <data key="key9">reaction</data>
      <data key="key11">KDOTRANS2-RXN</data>
    </node>
    <node id="n1044">
      <data key="key1">KDPD-RXN</data>
      <data key="key2">0</data>
      <data key="key4">-</data>
      <data key="key5">1</data>
      <data key="key9">reaction</data>
      <data key="key11">KDPD-RXN</data>
    </node>
    <node id="n1045">
      <data key="key1">KDPGALDOL-RXN</data>
      <data key="key2">1</data>
      <data key="key4">EDA</data>
      <data key="key5">1</data>
      <data key="key6">4.1.2.55,4.1.2.14</data>
      <data key="key9">reaction</data>
      <data key="key11">KDPGALDOL-RXN</data>
    </node>
    <node id="n1046">
      <data key="key1">KDUD-RXN</data>
      <data key="key2">1</data>
      <data key="key4">-</data>
      <data key="key5">1</data>
      <data key="key6">1.1.1.125</data>
      <data key="key9">reaction</data>
      <data key="key11">KDUD-RXN</data>
    </node>
    <node id="n1047">
      <data key="key1">KETOBUTFORMLY-RXN</data>
      <data key="key2">1</data>
      <data key="key4">OBTFL</data>
      <data key="key5">1</data>
      <data key="key6">2.3.1</data>
      <data key="key9">reaction</data>
      <data key="key11">KETOBUTFORMLY-RXN_1</data>
    </node>
    <node id="n1048">
      <data key="key1">KETOBUTFORMLY-RXN</data>
      <data key="key2">1</data>
      <data key="key4">OBTFL</data>
      <data key="key5">1</data>
      <data key="key6">2.3.1</data>
      <data key="key9">reaction</data>
      <data key="key11">KETOBUTFORMLY-RXN_2</data>
    </node>
    <node id="n1049">
      <data key="key1">KETOGLUTREDUCT-RXN</data>
      <data key="key2">1</data>
      <data key="key4">-</data>
      <data key="key5">1</data>
      <data key="key6">1.1.1</data>
      <data key="key9">reaction</data>
      <data key="key11">KETOGLUTREDUCT-RXN_f</data>
    </node>
    <node id="n1050">
      <data key="key1">KETOGLUTREDUCT-RXN</data>
      <data key="key2">1</data>
      <data key="key4">-</data>
      <data key="key5">1</data>
      <data key="key6">1.1.1</data>
      <data key="key9">reaction</data>
      <data key="key11">KETOGLUTREDUCT-RXN_r</data>
    </node>
    <node id="n1051">
      <data key="key1">L-ASPARTATE-OXID-RXN</data>
      <data key="key2">1</data>
      <data key="key4">ASPO6</data>
      <data key="key5">1</data>
      <data key="key6">1.4.3.16</data>
      <data key="key9">reaction</data>
      <data key="key11">L-ASPARTATE-OXID-RXN</data>
    </node>
    <node id="n1052">
      <data key="key1">L-GLN-FRUCT-6-P-AMINOTRANS-RXN</data>
      <data key="key2">1</data>
      <data key="key4">GF6PTA</data>
      <data key="key5">1</data>
      <data key="key6">2.6.1.16</data>
      <data key="key9">reaction</data>
      <data key="key11">L-GLN-FRUCT-6-P-AMINOTRANS-RXN_f</data>
    </node>
    <node id="n1053">
      <data key="key1">L-GLN-FRUCT-6-P-AMINOTRANS-RXN</data>
      <data key="key2">1</data>
      <data key="key4">GF6PTA</data>
      <data key="key5">1</data>
      <data key="key6">2.6.1.16</data>
      <data key="key9">reaction</data>
      <data key="key11">L-GLN-FRUCT-6-P-AMINOTRANS-RXN_r</data>
    </node>
    <node id="n1054">
      <data key="key1">L-IDONATE-2-DEHYDROGENASE-RXN</data>
      <data key="key2">1</data>
      <data key="key4">-</data>
      <data key="key5">1</data>
      <data key="key6">1.1.1.264</data>
      <data key="key9">reaction</data>
      <data key="key11">L-IDONATE-2-DEHYDROGENASE-RXN</data>
    </node>
    <node id="n1055">
      <data key="key1">L-LACTDEHYDROGFMN-RXN</data>
      <data key="key2">1</data>
      <data key="key4">-</data>
      <data key="key5">1</data>
      <data key="key9">reaction</data>
      <data key="key11">L-LACTDEHYDROGFMN-RXN_1</data>
    </node>
    <node id="n1056">
      <data key="key1">L-LACTDEHYDROGFMN-RXN</data>
      <data key="key2">1</data>
      <data key="key4">-</data>
      <data key="key5">1</data>
      <data key="key9">reaction</data>
      <data key="key11">L-LACTDEHYDROGFMN-RXN_2</data>
    </node>
    <node id="n1057">
      <data key="key1">L-LACTDEHYDROGFMN-RXN</data>
      <data key="key2">1</data>
      <data key="key4">-</data>
      <data key="key5">1</data>
      <data key="key9">reaction</data>
      <data key="key11">L-LACTDEHYDROGFMN-RXN_3</data>
    </node>
    <node id="n1058">
      <data key="key1">L-LACTDEHYDROGFMN-RXN</data>
      <data key="key2">1</data>
      <data key="key4">-</data>
      <data key="key5">1</data>
      <data key="key9">reaction</data>
      <data key="key11">L-LACTDEHYDROGFMN-RXN_4</data>
    </node>
    <node id="n1059">
      <data key="key1">L-RHAMNONATE-DEHYDRATASE-RXN</data>
      <data key="key2">1</data>
      <data key="key4">-</data>
      <data key="key5">1</data>
      <data key="key6">4.2.1.90</data>
      <data key="key9">reaction</data>
      <data key="key11">L-RHAMNONATE-DEHYDRATASE-RXN</data>
    </node>
    <node id="n1060">
      <data key="key1">LACTALDDEHYDROG-RXN</data>
      <data key="key2">1</data>
      <data key="key4">LCADi</data>
      <data key="key5">1</data>
      <data key="key6">1.2.1.22</data>
      <data key="key9">reaction</data>
      <data key="key11">LACTALDDEHYDROG-RXN</data>
    </node>
    <node id="n1061">
      <data key="key1">LACTALDREDUCT-RXN</data>
      <data key="key2">1</data>
      <data key="key4">LCARS</data>
      <data key="key5">1</data>
      <data key="key6">1.1.1.77</data>
      <data key="key9">reaction</data>
      <data key="key11">LACTALDREDUCT-RXN_f</data>
    </node>
    <node id="n1062">
      <data key="key1">LACTALDREDUCT-RXN</data>
      <data key="key2">1</data>
      <data key="key4">LCARS</data>
      <data key="key5">1</data>
      <data key="key6">1.1.1.77</data>
      <data key="key9">reaction</data>
      <data key="key11">LACTALDREDUCT-RXN_r</data>
    </node>
    <node id="n1063">
      <data key="key1">LCARNCOALIG-RXN</data>
      <data key="key2">1</data>
      <data key="key4">-</data>
      <data key="key5">1</data>
      <data key="key6">6.2.1</data>
      <data key="key9">reaction</data>
      <data key="key11">LCARNCOALIG-RXN</data>
    </node>
    <node id="n1064">
      <data key="key1">LCYSDESULF-RXN</data>
      <data key="key2">1</data>
      <data key="key4">CYSDS</data>
      <data key="key5">1</data>
      <data key="key6">4.4.1.1,4.4.1.28</data>
      <data key="key9">reaction</data>
      <data key="key11">LCYSDESULF-RXN</data>
    </node>
    <node id="n1065">
      <data key="key1">LIPIDADISACCHARIDESYNTH-RXN</data>
      <data key="key2">1</data>
      <data key="key4">LPADSS</data>
      <data key="key5">1</data>
      <data key="key6">2.4.1.182</data>
      <data key="key9">reaction</data>
      <data key="key11">LIPIDADISACCHARIDESYNTH-RXN</data>
    </node>
    <node id="n1066">
      <data key="key1">LIPIDXSYNTHESIS-RXN</data>
      <data key="key2">1</data>
      <data key="key4">USHD</data>
      <data key="key5">1</data>
      <data key="key6">3.6.1.54</data>
      <data key="key9">reaction</data>
      <data key="key11">LIPIDXSYNTHESIS-RXN</data>
    </node>
    <node id="n1067">
      <data key="key1">LTAA-RXN</data>
      <data key="key2">1</data>
      <data key="key4">-</data>
      <data key="key5">1</data>
      <data key="key6">4.1.2.48,4.1.2.49</data>
      <data key="key9">reaction</data>
      <data key="key11">LTAA-RXN</data>
    </node>
    <node id="n1068">
      <data key="key1">LTARTDEHYDRA-RXN</data>
      <data key="key2">1</data>
      <data key="key4">TARTD</data>
      <data key="key5">1</data>
      <data key="key6">4.2.1.32</data>
      <data key="key9">reaction</data>
      <data key="key11">LTARTDEHYDRA-RXN</data>
    </node>
    <node id="n1069">
      <data key="key1">LUMAZINESYN-RXN</data>
      <data key="key2">1</data>
      <data key="key4">RBFSa</data>
      <data key="key5">1</data>
      <data key="key6">2.5.1.78</data>
      <data key="key9">reaction</data>
      <data key="key11">LUMAZINESYN-RXN</data>
    </node>
    <node id="n1070">
      <data key="key1">LXULRU5P-RXN</data>
      <data key="key2">1</data>
      <data key="key4">X5PL3E</data>
      <data key="key5">1</data>
      <data key="key6">5.1.3.22</data>
      <data key="key9">reaction</data>
      <data key="key11">LXULRU5P-RXN_1</data>
    </node>
    <node id="n1071">
      <data key="key1">LXULRU5P-RXN</data>
      <data key="key2">1</data>
      <data key="key4">X5PL3E</data>
      <data key="key5">1</data>
      <data key="key6">5.1.3.22</data>
      <data key="key9">reaction</data>
      <data key="key11">LXULRU5P-RXN_2</data>
    </node>
    <node id="n1072">
      <data key="key1">LYSDECARBOX-RXN</data>
      <data key="key2">1</data>
      <data key="key4">LYSDC</data>
      <data key="key5">1</data>
      <data key="key6">4.1.1.18</data>
      <data key="key9">reaction</data>
      <data key="key11">LYSDECARBOX-RXN_1</data>
    </node>
    <node id="n1073">
      <data key="key1">LYSDECARBOX-RXN</data>
      <data key="key2">1</data>
      <data key="key4">LYSDC</data>
      <data key="key5">1</data>
      <data key="key6">4.1.1.18</data>
      <data key="key9">reaction</data>
      <data key="key11">LYSDECARBOX-RXN_2</data>
    </node>
    <node id="n1074">
      <data key="key1">LYXISOM-RXN</data>
      <data key="key2">1</data>
      <data key="key4">-</data>
      <data key="key5">1</data>
      <data key="key6">5.1.3</data>
      <data key="key9">reaction</data>
      <data key="key11">LYXISOM-RXN_f</data>
    </node>
    <node id="n1075">
      <data key="key1">LYXISOM-RXN</data>
      <data key="key2">1</data>
      <data key="key4">-</data>
      <data key="key5">1</data>
      <data key="key6">5.1.3</data>
      <data key="key9">reaction</data>
      <data key="key11">LYXISOM-RXN_r</data>
    </node>
    <node id="n1076">
      <data key="key1">LYXK-RXN</data>
      <data key="key2">1</data>
      <data key="key4">-</data>
      <data key="key5">1</data>
      <data key="key6">2.7.1.53</data>
      <data key="key9">reaction</data>
      <data key="key11">LYXK-RXN</data>
    </node>
    <node id="n1077">
      <data key="key1">MALATE-DEH-RXN</data>
      <data key="key2">1</data>
      <data key="key4">MDH</data>
      <data key="key5">1</data>
      <data key="key6">1.1.1.37</data>
      <data key="key9">reaction</data>
      <data key="key11">MALATE-DEH-RXN_f</data>
    </node>
    <node id="n1078">
      <data key="key1">MALATE-DEH-RXN</data>
      <data key="key2">1</data>
      <data key="key4">MDH</data>
      <data key="key5">1</data>
      <data key="key6">1.1.1.37</data>
      <data key="key9">reaction</data>
      <data key="key11">MALATE-DEH-RXN_r</data>
    </node>
    <node id="n1079">
      <data key="key1">MALATE-DEHYDROGENASE-ACCEPTOR-RXN</data>
      <data key="key2">1</data>
      <data key="key4">-</data>
      <data key="key5">1</data>
      <data key="key6">1.1.5.4</data>
      <data key="key9">reaction</data>
      <data key="key11">MALATE-DEHYDROGENASE-ACCEPTOR-RXN_1</data>
    </node>
    <node id="n1080">
      <data key="key1">MALATE-DEHYDROGENASE-ACCEPTOR-RXN</data>
      <data key="key2">1</data>
      <data key="key4">-</data>
      <data key="key5">1</data>
      <data key="key6">1.1.5.4</data>
      <data key="key9">reaction</data>
      <data key="key11">MALATE-DEHYDROGENASE-ACCEPTOR-RXN_2</data>
    </node>
    <node id="n1081">
      <data key="key1">MALATE-DEHYDROGENASE-ACCEPTOR-RXN</data>
      <data key="key2">1</data>
      <data key="key4">-</data>
      <data key="key5">1</data>
      <data key="key6">1.1.5.4</data>
      <data key="key9">reaction</data>
      <data key="key11">MALATE-DEHYDROGENASE-ACCEPTOR-RXN_3</data>
    </node>
    <node id="n1082">
      <data key="key1">MALATE-DEHYDROGENASE-ACCEPTOR-RXN</data>
      <data key="key2">1</data>
      <data key="key4">-</data>
      <data key="key5">1</data>
      <data key="key6">1.1.5.4</data>
      <data key="key9">reaction</data>
      <data key="key11">MALATE-DEHYDROGENASE-ACCEPTOR-RXN_4</data>
    </node>
    <node id="n1083">
      <data key="key1">MALIC-NADP-RXN</data>
      <data key="key2">1</data>
      <data key="key4">ME2</data>
      <data key="key5">1</data>
      <data key="key6">1.1.1.40</data>
      <data key="key9">reaction</data>
      <data key="key11">MALIC-NADP-RXN</data>
    </node>
    <node id="n1084">
      <data key="key1">MALONYL-COA-ACP-TRANSACYL-RXN</data>
      <data key="key2">0</data>
      <data key="key4">MCOATA</data>
      <data key="key5">1</data>
      <data key="key6">2.3.1.86,2.3.1.85,2.3.1.39</data>
      <data key="key9">reaction</data>
      <data key="key11">MALONYL-COA-ACP-TRANSACYL-RXN_f</data>
    </node>
    <node id="n1085">
      <data key="key1">MALONYL-COA-ACP-TRANSACYL-RXN</data>
      <data key="key2">0</data>
      <data key="key4">MCOATA</data>
      <data key="key5">1</data>
      <data key="key6">2.3.1.86,2.3.1.85,2.3.1.39</data>
      <data key="key9">reaction</data>
      <data key="key11">MALONYL-COA-ACP-TRANSACYL-RXN_r</data>
    </node>
    <node id="n1086">
      <data key="key1">MALSYN-RXN</data>
      <data key="key2">1</data>
      <data key="key4">MALS</data>
      <data key="key5">1</data>
      <data key="key6">2.3.3.9</data>
      <data key="key9">reaction</data>
      <data key="key11">MALSYN-RXN_1</data>
    </node>
    <node id="n1087">
      <data key="key1">MALSYN-RXN</data>
      <data key="key2">1</data>
      <data key="key4">MALS</data>
      <data key="key5">1</data>
      <data key="key6">2.3.3.9</data>
      <data key="key9">reaction</data>
      <data key="key11">MALSYN-RXN_2</data>
    </node>
    <node id="n1088">
      <data key="key1">MANNONDEHYDRAT-RXN</data>
      <data key="key2">1</data>
      <data key="key4">MNNH</data>
      <data key="key5">1</data>
      <data key="key6">4.2.1.8</data>
      <data key="key9">reaction</data>
      <data key="key11">MANNONDEHYDRAT-RXN</data>
    </node>
    <node id="n1089">
      <data key="key1">MANNONOXIDOREDUCT-RXN</data>
      <data key="key2">1</data>
      <data key="key4">MANAO</data>
      <data key="key5">1</data>
      <data key="key6">1.1.1.57</data>
      <data key="key9">reaction</data>
      <data key="key11">MANNONOXIDOREDUCT-RXN_f</data>
    </node>
    <node id="n1090">
      <data key="key1">MANNONOXIDOREDUCT-RXN</data>
      <data key="key2">1</data>
      <data key="key4">MANAO</data>
      <data key="key5">1</data>
      <data key="key6">1.1.1.57</data>
      <data key="key9">reaction</data>
      <data key="key11">MANNONOXIDOREDUCT-RXN_r</data>
    </node>
    <node id="n1091">
      <data key="key1">MANNOSE-ISOMERASE-RXN</data>
      <data key="key2">1</data>
      <data key="key4">-</data>
      <data key="key5">1</data>
      <data key="key6">5.3.1.7</data>
      <data key="key9">reaction</data>
      <data key="key11">MANNOSE-ISOMERASE-RXN_f</data>
    </node>
    <node id="n1092">
      <data key="key1">MANNOSE-ISOMERASE-RXN</data>
      <data key="key2">1</data>
      <data key="key4">-</data>
      <data key="key5">1</data>
      <data key="key6">5.3.1.7</data>
      <data key="key9">reaction</data>
      <data key="key11">MANNOSE-ISOMERASE-RXN_r</data>
    </node>
    <node id="n1093">
      <data key="key1">MANNPDEHYDROG-RXN</data>
      <data key="key2">1</data>
      <data key="key4">M1PD</data>
      <data key="key5">1</data>
      <data key="key6">1.1.1.17</data>
      <data key="key9">reaction</data>
      <data key="key11">MANNPDEHYDROG-RXN_f</data>
    </node>
    <node id="n1094">
      <data key="key1">MANNPDEHYDROG-RXN</data>
      <data key="key2">1</data>
      <data key="key4">M1PD</data>
      <data key="key5">1</data>
      <data key="key6">1.1.1.17</data>
      <data key="key9">reaction</data>
      <data key="key11">MANNPDEHYDROG-RXN_r</data>
    </node>
    <node id="n1095">
      <data key="key1">MANNPISOM-RXN</data>
      <data key="key2">1</data>
      <data key="key4">MAN6PI</data>
      <data key="key5">1</data>
      <data key="key6">5.3.1.8</data>
      <data key="key9">reaction</data>
      <data key="key11">MANNPISOM-RXN_f</data>
    </node>
    <node id="n1096">
      <data key="key1">MANNPISOM-RXN</data>
      <data key="key2">1</data>
      <data key="key4">MAN6PI</data>
      <data key="key5">1</data>
      <data key="key6">5.3.1.8</data>
      <data key="key9">reaction</data>
      <data key="key11">MANNPISOM-RXN_r</data>
    </node>
    <node id="n1097">
      <data key="key1">MCPTAP-RXN</data>
      <data key="key2">0</data>
      <data key="key4">-</data>
      <data key="key5">1</data>
      <data key="key6">3.1.1</data>
      <data key="key9">reaction</data>
      <data key="key11">MCPTAP-RXN</data>
    </node>
    <node id="n1098">
      <data key="key1">MCPTAR-RXN</data>
      <data key="key2">0</data>
      <data key="key4">-</data>
      <data key="key5">1</data>
      <data key="key6">3.1.1</data>
      <data key="key9">reaction</data>
      <data key="key11">MCPTAR-RXN</data>
    </node>
    <node id="n1099">
      <data key="key1">MCPTRG-RXN</data>
      <data key="key2">0</data>
      <data key="key4">-</data>
      <data key="key5">1</data>
      <data key="key6">3.1.1</data>
      <data key="key9">reaction</data>
      <data key="key11">MCPTRG-RXN</data>
    </node>
    <node id="n1100">
      <data key="key1">MCPTSR-RXN</data>
      <data key="key2">0</data>
      <data key="key4">-</data>
      <data key="key5">1</data>
      <data key="key6">3.1.1</data>
      <data key="key9">reaction</data>
      <data key="key11">MCPTSR-RXN</data>
    </node>
    <node id="n1101">
      <data key="key1">MERCAPYSTRANS-RXN</data>
      <data key="key2">1</data>
      <data key="key4">-</data>
      <data key="key5">1</data>
      <data key="key6">2.8.1.2</data>
      <data key="key9">reaction</data>
      <data key="key11">MERCAPYSTRANS-RXN</data>
    </node>
    <node id="n1102">
      <data key="key1">METBALT-RXN</data>
      <data key="key2">1</data>
      <data key="key4">-</data>
      <data key="key5">1</data>
      <data key="key6">4.3.1</data>
      <data key="key9">reaction</data>
      <data key="key11">METBALT-RXN</data>
    </node>
    <node id="n1103">
      <data key="key1">METHENYLTHFCYCLOHYDRO-RXN</data>
      <data key="key2">1</data>
      <data key="key4">MTHFC</data>
      <data key="key5">1</data>
      <data key="key6">3.5.4.9</data>
      <data key="key9">reaction</data>
      <data key="key11">METHENYLTHFCYCLOHYDRO-RXN_f</data>
    </node>
    <node id="n1104">
      <data key="key1">METHENYLTHFCYCLOHYDRO-RXN</data>
      <data key="key2">1</data>
      <data key="key4">MTHFC</data>
      <data key="key5">1</data>
      <data key="key6">3.5.4.9</data>
      <data key="key9">reaction</data>
      <data key="key11">METHENYLTHFCYCLOHYDRO-RXN_r</data>
    </node>
    <node id="n1105">
      <data key="key1">METHGLYSYN-RXN</data>
      <data key="key2">1</data>
      <data key="key4">MGSA</data>
      <data key="key5">1</data>
      <data key="key6">4.2.3.3</data>
      <data key="key9">reaction</data>
      <data key="key11">METHGLYSYN-RXN</data>
    </node>
    <node id="n1106">
      <data key="key1">METHYLENETHFDEHYDROG-NADP-RXN</data>
      <data key="key2">1</data>
      <data key="key4">MTHFD</data>
      <data key="key5">1</data>
      <data key="key6">1.5.1.5</data>
      <data key="key9">reaction</data>
      <data key="key11">METHYLENETHFDEHYDROG-NADP-RXN_f_1</data>
    </node>
    <node id="n1107">
      <data key="key1">METHYLENETHFDEHYDROG-NADP-RXN</data>
      <data key="key2">1</data>
      <data key="key4">MTHFD</data>
      <data key="key5">1</data>
      <data key="key6">1.5.1.5</data>
      <data key="key9">reaction</data>
      <data key="key11">METHYLENETHFDEHYDROG-NADP-RXN_f_2</data>
    </node>
    <node id="n1108">
      <data key="key1">METHYLENETHFDEHYDROG-NADP-RXN</data>
      <data key="key2">1</data>
      <data key="key4">MTHFD</data>
      <data key="key5">1</data>
      <data key="key6">1.5.1.5</data>
      <data key="key9">reaction</data>
      <data key="key11">METHYLENETHFDEHYDROG-NADP-RXN_r_1</data>
    </node>
    <node id="n1109">
      <data key="key1">METHYLENETHFDEHYDROG-NADP-RXN</data>
      <data key="key2">1</data>
      <data key="key4">MTHFD</data>
      <data key="key5">1</data>
      <data key="key6">1.5.1.5</data>
      <data key="key9">reaction</data>
      <data key="key11">METHYLENETHFDEHYDROG-NADP-RXN_r_2</data>
    </node>
    <node id="n1110">
      <data key="key1">METHYLISOCITRATE-LYASE-RXN</data>
      <data key="key2">1</data>
      <data key="key4">MCITL2</data>
      <data key="key5">1</data>
      <data key="key6">4.1.3.30</data>
      <data key="key9">reaction</data>
      <data key="key11">METHYLISOCITRATE-LYASE-RXN_f</data>
    </node>
    <node id="n1111">
      <data key="key1">METHYLISOCITRATE-LYASE-RXN</data>
      <data key="key2">1</data>
      <data key="key4">MCITL2</data>
      <data key="key5">1</data>
      <data key="key6">4.1.3.30</data>
      <data key="key9">reaction</data>
      <data key="key11">METHYLISOCITRATE-LYASE-RXN_r</data>
    </node>
    <node id="n1112">
      <data key="key1">METHYLMALONYL-COA-MUT-RXN</data>
      <data key="key2">1</data>
      <data key="key4">MMM2</data>
      <data key="key5">1</data>
      <data key="key6">5.4.99.2</data>
      <data key="key9">reaction</data>
      <data key="key11">METHYLMALONYL-COA-MUT-RXN_f</data>
    </node>
    <node id="n1113">
      <data key="key1">METHYLMALONYL-COA-MUT-RXN</data>
      <data key="key2">1</data>
      <data key="key4">MMM2</data>
      <data key="key5">1</data>
      <data key="key6">5.4.99.2</data>
      <data key="key9">reaction</data>
      <data key="key11">METHYLMALONYL-COA-MUT-RXN_r</data>
    </node>
    <node id="n1114">
      <data key="key1">METHYLTHIOADENOSINE-NUCLEOSIDASE-RXN</data>
      <data key="key2">1</data>
      <data key="key4">MTAN</data>
      <data key="key5">1</data>
      <data key="key6">3.2.2.16</data>
      <data key="key9">reaction</data>
      <data key="key11">METHYLTHIOADENOSINE-NUCLEOSIDASE-RXN</data>
    </node>
    <node id="n1115">
      <data key="key1">MHPCHYDROL-RXN</data>
      <data key="key2">1</data>
      <data key="key4">-</data>
      <data key="key5">1</data>
      <data key="key6">3.7.1.14</data>
      <data key="key9">reaction</data>
      <data key="key11">MHPCHYDROL-RXN</data>
    </node>
    <node id="n1116">
      <data key="key1">MHPELY-RXN</data>
      <data key="key2">1</data>
      <data key="key4">HOPNTAL</data>
      <data key="key5">1</data>
      <data key="key6">4.1.3.39</data>
      <data key="key9">reaction</data>
      <data key="key11">MHPELY-RXN_f</data>
    </node>
    <node id="n1117">
      <data key="key1">MHPELY-RXN</data>
      <data key="key2">1</data>
      <data key="key4">HOPNTAL</data>
      <data key="key5">1</data>
      <data key="key6">4.1.3.39</data>
      <data key="key9">reaction</data>
      <data key="key11">MHPELY-RXN_r</data>
    </node>
    <node id="n1118">
      <data key="key1">MHPHYDROXY-RXN</data>
      <data key="key2">1</data>
      <data key="key4">3HPPPNH</data>
      <data key="key5">1</data>
      <data key="key6">1.14.13.127</data>
      <data key="key9">reaction</data>
      <data key="key11">MHPHYDROXY-RXN</data>
    </node>
    <node id="n1119">
      <data key="key1">MMUM-RXN</data>
      <data key="key2">1</data>
      <data key="key4">-</data>
      <data key="key5">1</data>
      <data key="key6">2.1.1.10</data>
      <data key="key9">reaction</data>
      <data key="key11">MMUM-RXN</data>
    </node>
    <node id="n1120">
      <data key="key1">N-ACETYLGLUCOSAMINE-KINASE-RXN</data>
      <data key="key2">1</data>
      <data key="key4">-</data>
      <data key="key5">1</data>
      <data key="key6">2.7.1.59</data>
      <data key="key9">reaction</data>
      <data key="key11">N-ACETYLGLUCOSAMINE-KINASE-RXN</data>
    </node>
    <node id="n1121">
      <data key="key1">N-ACETYLGLUTPREDUCT-RXN</data>
      <data key="key2">1</data>
      <data key="key4">AGPR</data>
      <data key="key5">1</data>
      <data key="key6">1.2.1.38</data>
      <data key="key9">reaction</data>
      <data key="key11">N-ACETYLGLUTPREDUCT-RXN_f</data>
    </node>
    <node id="n1122">
      <data key="key1">N-ACETYLGLUTPREDUCT-RXN</data>
      <data key="key2">1</data>
      <data key="key4">AGPR</data>
      <data key="key5">1</data>
      <data key="key6">1.2.1.38</data>
      <data key="key9">reaction</data>
      <data key="key11">N-ACETYLGLUTPREDUCT-RXN_r</data>
    </node>
    <node id="n1123">
      <data key="key1">N-ACETYLTRANSFER-RXN</data>
      <data key="key2">1</data>
      <data key="key4">ACGS</data>
      <data key="key5">1</data>
      <data key="key6">2.3.1.1</data>
      <data key="key9">reaction</data>
      <data key="key11">N-ACETYLTRANSFER-RXN_f</data>
    </node>
    <node id="n1124">
      <data key="key1">N-ACETYLTRANSFER-RXN</data>
      <data key="key2">1</data>
      <data key="key4">ACGS</data>
      <data key="key5">1</data>
      <data key="key6">2.3.1.1</data>
      <data key="key9">reaction</data>
      <data key="key11">N-ACETYLTRANSFER-RXN_r</data>
    </node>
    <node id="n1125">
      <data key="key1">NACGLCTRANS-RXN</data>
      <data key="key2">1</data>
      <data key="key4">UAGPT3</data>
      <data key="key5">1</data>
      <data key="key6">2.4.1.227</data>
      <data key="key9">reaction</data>
      <data key="key11">NACGLCTRANS-RXN_f</data>
    </node>
    <node id="n1126">
      <data key="key1">NACGLCTRANS-RXN</data>
      <data key="key2">1</data>
      <data key="key4">UAGPT3</data>
      <data key="key5">1</data>
      <data key="key6">2.4.1.227</data>
      <data key="key9">reaction</data>
      <data key="key11">NACGLCTRANS-RXN_r</data>
    </node>
    <node id="n1127">
      <data key="key1">NAD-KIN-RXN</data>
      <data key="key2">1</data>
      <data key="key4">NADK</data>
      <data key="key5">1</data>
      <data key="key6">2.7.1.23</data>
      <data key="key9">reaction</data>
      <data key="key11">NAD-KIN-RXN</data>
    </node>
    <node id="n1128">
      <data key="key1">NAD-SYNTH-GLN-RXN</data>
      <data key="key2">1</data>
      <data key="key4">-</data>
      <data key="key5">1</data>
      <data key="key6">6.3.5.1</data>
      <data key="key9">reaction</data>
      <data key="key11">NAD-SYNTH-GLN-RXN</data>
    </node>
    <node id="n1129">
      <data key="key1">NAD-SYNTH-NH3-RXN</data>
      <data key="key2">1</data>
      <data key="key4">NADS1</data>
      <data key="key5">1</data>
      <data key="key6">6.3.1.5</data>
      <data key="key9">reaction</data>
      <data key="key11">NAD-SYNTH-NH3-RXN</data>
    </node>
    <node id="n1130">
      <data key="key1">NADH-DEHYDROG-A-RXN</data>
      <data key="key2">1</data>
      <data key="key4">-</data>
      <data key="key5">1</data>
      <data key="key6">1.6.5.3</data>
      <data key="key9">reaction</data>
      <data key="key11">NADH-DEHYDROG-A-RXN_f_1</data>
    </node>
    <node id="n1131">
      <data key="key1">NADH-DEHYDROG-A-RXN</data>
      <data key="key2">1</data>
      <data key="key4">-</data>
      <data key="key5">1</data>
      <data key="key6">1.6.5.3</data>
      <data key="key9">reaction</data>
      <data key="key11">NADH-DEHYDROG-A-RXN_f_2</data>
    </node>
    <node id="n1132">
      <data key="key1">NADH-DEHYDROG-A-RXN</data>
      <data key="key2">1</data>
      <data key="key4">-</data>
      <data key="key5">1</data>
      <data key="key6">1.6.5.3</data>
      <data key="key9">reaction</data>
      <data key="key11">NADH-DEHYDROG-A-RXN_r_1</data>
    </node>
    <node id="n1133">
      <data key="key1">NADH-DEHYDROG-A-RXN</data>
      <data key="key2">1</data>
      <data key="key4">-</data>
      <data key="key5">1</data>
      <data key="key6">1.6.5.3</data>
      <data key="key9">reaction</data>
      <data key="key11">NADH-DEHYDROG-A-RXN_r_2</data>
    </node>
    <node id="n1134">
      <data key="key1">NADPH-DEHYDROGENASE-FLAVIN-RXN</data>
      <data key="key2">1</data>
      <data key="key4">-</data>
      <data key="key5">1</data>
      <data key="key6">1.5.1.30</data>
      <data key="key9">reaction</data>
      <data key="key11">NADPH-DEHYDROGENASE-FLAVIN-RXN_1</data>
    </node>
    <node id="n1135">
      <data key="key1">NADPH-DEHYDROGENASE-FLAVIN-RXN</data>
      <data key="key2">1</data>
      <data key="key4">-</data>
      <data key="key5">1</data>
      <data key="key6">1.5.1.30</data>
      <data key="key9">reaction</data>
      <data key="key11">NADPH-DEHYDROGENASE-FLAVIN-RXN_2</data>
    </node>
    <node id="n1136">
      <data key="key1">NADPYROPHOSPHAT-RXN</data>
      <data key="key2">1</data>
      <data key="key4">NADDP</data>
      <data key="key5">1</data>
      <data key="key6">3.6.1.22</data>
      <data key="key9">reaction</data>
      <data key="key11">NADPYROPHOSPHAT-RXN</data>
    </node>
    <node id="n1137">
      <data key="key1">NAG1P-URIDYLTRANS-RXN</data>
      <data key="key2">1</data>
      <data key="key4">UAGDP</data>
      <data key="key5">1</data>
      <data key="key6">2.7.7.23</data>
      <data key="key9">reaction</data>
      <data key="key11">NAG1P-URIDYLTRANS-RXN</data>
    </node>
    <node id="n1138">
      <data key="key1">NAG6PDEACET-RXN</data>
      <data key="key2">1</data>
      <data key="key4">AGDC</data>
      <data key="key5">1</data>
      <data key="key6">3.5.1.25</data>
      <data key="key9">reaction</data>
      <data key="key11">NAG6PDEACET-RXN</data>
    </node>
    <node id="n1139">
      <data key="key1">NANE-RXN</data>
      <data key="key2">1</data>
      <data key="key4">AMANAPE</data>
      <data key="key5">1</data>
      <data key="key6">5.1.3.9</data>
      <data key="key9">reaction</data>
      <data key="key11">NANE-RXN_f</data>
    </node>
    <node id="n1140">
      <data key="key1">NANE-RXN</data>
      <data key="key2">1</data>
      <data key="key4">AMANAPE</data>
      <data key="key5">1</data>
      <data key="key6">5.1.3.9</data>
      <data key="key9">reaction</data>
      <data key="key11">NANE-RXN_r</data>
    </node>
    <node id="n1141">
      <data key="key1">NANK-RXN</data>
      <data key="key2">1</data>
      <data key="key4">AMANK</data>
      <data key="key5">1</data>
      <data key="key6">2.7.1.60</data>
      <data key="key9">reaction</data>
      <data key="key11">NANK-RXN</data>
    </node>
    <node id="n1142">
      <data key="key1">NAPHTHOATE-SYN-RXN</data>
      <data key="key2">1</data>
      <data key="key4">NPHS</data>
      <data key="key5">1</data>
      <data key="key6">4.1.3.36</data>
      <data key="key9">reaction</data>
      <data key="key11">NAPHTHOATE-SYN-RXN</data>
    </node>
    <node id="n1143">
      <data key="key1">NARLQ-RXN</data>
      <data key="key2">0</data>
      <data key="key4">-</data>
      <data key="key5">1</data>
      <data key="key9">reaction</data>
      <data key="key11">NARLQ-RXN</data>
    </node>
    <node id="n1144">
      <data key="key1">NARLX-RXN</data>
      <data key="key2">0</data>
      <data key="key4">-</data>
      <data key="key5">1</data>
      <data key="key9">reaction</data>
      <data key="key11">NARLX-RXN</data>
    </node>
    <node id="n1145">
      <data key="key1">NARPQ-RXN</data>
      <data key="key2">0</data>
      <data key="key4">-</data>
      <data key="key5">1</data>
      <data key="key9">reaction</data>
      <data key="key11">NARPQ-RXN</data>
    </node>
    <node id="n1146">
      <data key="key1">NARPX-RXN</data>
      <data key="key2">0</data>
      <data key="key4">-</data>
      <data key="key5">1</data>
      <data key="key9">reaction</data>
      <data key="key11">NARPX-RXN</data>
    </node>
    <node id="n1147">
      <data key="key1">NARQ-RXN</data>
      <data key="key2">0</data>
      <data key="key4">-</data>
      <data key="key5">1</data>
      <data key="key9">reaction</data>
      <data key="key11">NARQ-RXN</data>
    </node>
    <node id="n1148">
      <data key="key1">NARX-RXN</data>
      <data key="key2">0</data>
      <data key="key4">-</data>
      <data key="key5">1</data>
      <data key="key9">reaction</data>
      <data key="key11">NARX-RXN</data>
    </node>
    <node id="n1149">
      <data key="key1">NICONUCADENYLYLTRAN-RXN</data>
      <data key="key2">1</data>
      <data key="key4">NNAT</data>
      <data key="key5">1</data>
      <data key="key6">2.7.7.18</data>
      <data key="key9">reaction</data>
      <data key="key11">NICONUCADENYLYLTRAN-RXN</data>
    </node>
    <node id="n1150">
      <data key="key1">NICOTINAMID-RXN</data>
      <data key="key2">1</data>
      <data key="key4">NNAM</data>
      <data key="key5">1</data>
      <data key="key6">3.5.1.19</data>
      <data key="key9">reaction</data>
      <data key="key11">NICOTINAMID-RXN</data>
    </node>
    <node id="n1151">
      <data key="key1">NICOTINATEPRIBOSYLTRANS-RXN</data>
      <data key="key2">1</data>
      <data key="key4">NAMNPP</data>
      <data key="key5">1</data>
      <data key="key6">6.3.4.21</data>
      <data key="key9">reaction</data>
      <data key="key11">NICOTINATEPRIBOSYLTRANS-RXN</data>
    </node>
    <node id="n1152">
      <data key="key1">NMNAMIDOHYDRO-RXN</data>
      <data key="key2">1</data>
      <data key="key4">NMNDA</data>
      <data key="key5">1</data>
      <data key="key6">3.5.1.42</data>
      <data key="key9">reaction</data>
      <data key="key11">NMNAMIDOHYDRO-RXN</data>
    </node>
    <node id="n1153">
      <data key="key1">NQOR-RXN</data>
      <data key="key2">1</data>
      <data key="key4">-</data>
      <data key="key5">1</data>
      <data key="key6">1.6.5.2</data>
      <data key="key9">reaction</data>
      <data key="key11">NQOR-RXN_1</data>
    </node>
    <node id="n1154">
      <data key="key1">NQOR-RXN</data>
      <data key="key2">1</data>
      <data key="key4">-</data>
      <data key="key5">1</data>
      <data key="key6">1.6.5.2</data>
      <data key="key9">reaction</data>
      <data key="key11">NQOR-RXN_10</data>
    </node>
    <node id="n1155">
      <data key="key1">NQOR-RXN</data>
      <data key="key2">1</data>
      <data key="key4">-</data>
      <data key="key5">1</data>
      <data key="key6">1.6.5.2</data>
      <data key="key9">reaction</data>
      <data key="key11">NQOR-RXN_11</data>
    </node>
    <node id="n1156">
      <data key="key1">NQOR-RXN</data>
      <data key="key2">1</data>
      <data key="key4">-</data>
      <data key="key5">1</data>
      <data key="key6">1.6.5.2</data>
      <data key="key9">reaction</data>
      <data key="key11">NQOR-RXN_12</data>
    </node>
    <node id="n1157">
      <data key="key1">NQOR-RXN</data>
      <data key="key2">1</data>
      <data key="key4">-</data>
      <data key="key5">1</data>
      <data key="key6">1.6.5.2</data>
      <data key="key9">reaction</data>
      <data key="key11">NQOR-RXN_13</data>
    </node>
    <node id="n1158">
      <data key="key1">NQOR-RXN</data>
      <data key="key2">1</data>
      <data key="key4">-</data>
      <data key="key5">1</data>
      <data key="key6">1.6.5.2</data>
      <data key="key9">reaction</data>
      <data key="key11">NQOR-RXN_14</data>
    </node>
    <node id="n1159">
      <data key="key1">NQOR-RXN</data>
      <data key="key2">1</data>
      <data key="key4">-</data>
      <data key="key5">1</data>
      <data key="key6">1.6.5.2</data>
      <data key="key9">reaction</data>
      <data key="key11">NQOR-RXN_15</data>
    </node>
    <node id="n1160">
      <data key="key1">NQOR-RXN</data>
      <data key="key2">1</data>
      <data key="key4">-</data>
      <data key="key5">1</data>
      <data key="key6">1.6.5.2</data>
      <data key="key9">reaction</data>
      <data key="key11">NQOR-RXN_16</data>
    </node>
    <node id="n1161">
      <data key="key1">NQOR-RXN</data>
      <data key="key2">1</data>
      <data key="key4">-</data>
      <data key="key5">1</data>
      <data key="key6">1.6.5.2</data>
      <data key="key9">reaction</data>
      <data key="key11">NQOR-RXN_17</data>
    </node>
    <node id="n1162">
      <data key="key1">NQOR-RXN</data>
      <data key="key2">1</data>
      <data key="key4">-</data>
      <data key="key5">1</data>
      <data key="key6">1.6.5.2</data>
      <data key="key9">reaction</data>
      <data key="key11">NQOR-RXN_18</data>
    </node>
    <node id="n1163">
      <data key="key1">NQOR-RXN</data>
      <data key="key2">1</data>
      <data key="key4">-</data>
      <data key="key5">1</data>
      <data key="key6">1.6.5.2</data>
      <data key="key9">reaction</data>
      <data key="key11">NQOR-RXN_19</data>
    </node>
    <node id="n1164">
      <data key="key1">NQOR-RXN</data>
      <data key="key2">1</data>
      <data key="key4">-</data>
      <data key="key5">1</data>
      <data key="key6">1.6.5.2</data>
      <data key="key9">reaction</data>
      <data key="key11">NQOR-RXN_2</data>
    </node>
    <node id="n1165">
      <data key="key1">NQOR-RXN</data>
      <data key="key2">1</data>
      <data key="key4">-</data>
      <data key="key5">1</data>
      <data key="key6">1.6.5.2</data>
      <data key="key9">reaction</data>
      <data key="key11">NQOR-RXN_20</data>
    </node>
    <node id="n1166">
      <data key="key1">NQOR-RXN</data>
      <data key="key2">1</data>
      <data key="key4">-</data>
      <data key="key5">1</data>
      <data key="key6">1.6.5.2</data>
      <data key="key9">reaction</data>
      <data key="key11">NQOR-RXN_21</data>
    </node>
    <node id="n1167">
      <data key="key1">NQOR-RXN</data>
      <data key="key2">1</data>
      <data key="key4">-</data>
      <data key="key5">1</data>
      <data key="key6">1.6.5.2</data>
      <data key="key9">reaction</data>
      <data key="key11">NQOR-RXN_22</data>
    </node>
    <node id="n1168">
      <data key="key1">NQOR-RXN</data>
      <data key="key2">1</data>
      <data key="key4">-</data>
      <data key="key5">1</data>
      <data key="key6">1.6.5.2</data>
      <data key="key9">reaction</data>
      <data key="key11">NQOR-RXN_23</data>
    </node>
    <node id="n1169">
      <data key="key1">NQOR-RXN</data>
      <data key="key2">1</data>
      <data key="key4">-</data>
      <data key="key5">1</data>
      <data key="key6">1.6.5.2</data>
      <data key="key9">reaction</data>
      <data key="key11">NQOR-RXN_24</data>
    </node>
    <node id="n1170">
      <data key="key1">NQOR-RXN</data>
      <data key="key2">1</data>
      <data key="key4">-</data>
      <data key="key5">1</data>
      <data key="key6">1.6.5.2</data>
      <data key="key9">reaction</data>
      <data key="key11">NQOR-RXN_3</data>
    </node>
    <node id="n1171">
      <data key="key1">NQOR-RXN</data>
      <data key="key2">1</data>
      <data key="key4">-</data>
      <data key="key5">1</data>
      <data key="key6">1.6.5.2</data>
      <data key="key9">reaction</data>
      <data key="key11">NQOR-RXN_4</data>
    </node>
    <node id="n1172">
      <data key="key1">NQOR-RXN</data>
      <data key="key2">1</data>
      <data key="key4">-</data>
      <data key="key5">1</data>
      <data key="key6">1.6.5.2</data>
      <data key="key9">reaction</data>
      <data key="key11">NQOR-RXN_5</data>
    </node>
    <node id="n1173">
      <data key="key1">NQOR-RXN</data>
      <data key="key2">1</data>
      <data key="key4">-</data>
      <data key="key5">1</data>
      <data key="key6">1.6.5.2</data>
      <data key="key9">reaction</data>
      <data key="key11">NQOR-RXN_6</data>
    </node>
    <node id="n1174">
      <data key="key1">NQOR-RXN</data>
      <data key="key2">1</data>
      <data key="key4">-</data>
      <data key="key5">1</data>
      <data key="key6">1.6.5.2</data>
      <data key="key9">reaction</data>
      <data key="key11">NQOR-RXN_7</data>
    </node>
    <node id="n1175">
      <data key="key1">NQOR-RXN</data>
      <data key="key2">1</data>
      <data key="key4">-</data>
      <data key="key5">1</data>
      <data key="key6">1.6.5.2</data>
      <data key="key9">reaction</data>
      <data key="key11">NQOR-RXN_8</data>
    </node>
    <node id="n1176">
      <data key="key1">NQOR-RXN</data>
      <data key="key2">1</data>
      <data key="key4">-</data>
      <data key="key5">1</data>
      <data key="key6">1.6.5.2</data>
      <data key="key9">reaction</data>
      <data key="key11">NQOR-RXN_9</data>
    </node>
    <node id="n1177">
      <data key="key1">NRIDEPHOS-RXN</data>
      <data key="key2">0</data>
      <data key="key4">-</data>
      <data key="key5">1</data>
      <data key="key9">reaction</data>
      <data key="key11">NRIDEPHOS-RXN</data>
    </node>
    <node id="n1178">
      <data key="key1">NRIIPHOS-RXN</data>
      <data key="key2">0</data>
      <data key="key4">-</data>
      <data key="key5">1</data>
      <data key="key9">reaction</data>
      <data key="key11">NRIIPHOS-RXN</data>
    </node>
    <node id="n1179">
      <data key="key1">NRIPHOS-RXN</data>
      <data key="key2">0</data>
      <data key="key4">-</data>
      <data key="key5">1</data>
      <data key="key9">reaction</data>
      <data key="key11">NRIPHOS-RXN</data>
    </node>
    <node id="n1180">
      <data key="key1">O-SUCCHOMOSERLYASE-RXN</data>
      <data key="key2">1</data>
      <data key="key4">SHSL1</data>
      <data key="key5">1</data>
      <data key="key6">2.5.1.48</data>
      <data key="key9">reaction</data>
      <data key="key11">O-SUCCHOMOSERLYASE-RXN</data>
    </node>
    <node id="n1181">
      <data key="key1">O-SUCCINYLBENZOATE-COA-LIG-RXN</data>
      <data key="key2">1</data>
      <data key="key4">SUCBZL</data>
      <data key="key5">1</data>
      <data key="key6">6.2.1.26</data>
      <data key="key9">reaction</data>
      <data key="key11">O-SUCCINYLBENZOATE-COA-LIG-RXN</data>
    </node>
    <node id="n1182">
      <data key="key1">O-SUCCINYLBENZOATE-COA-SYN-RXN</data>
      <data key="key2">1</data>
      <data key="key4">SUCBZS</data>
      <data key="key5">1</data>
      <data key="key6">4.2.1.113</data>
      <data key="key9">reaction</data>
      <data key="key11">O-SUCCINYLBENZOATE-COA-SYN-RXN</data>
    </node>
    <node id="n1183">
      <data key="key1">OHMETHYLBILANESYN-RXN</data>
      <data key="key2">1</data>
      <data key="key4">HMBS</data>
      <data key="key5">1</data>
      <data key="key6">2.5.1.61</data>
      <data key="key9">reaction</data>
      <data key="key11">OHMETHYLBILANESYN-RXN</data>
    </node>
    <node id="n1184">
      <data key="key1">OHMETPYRKIN-RXN</data>
      <data key="key2">1</data>
      <data key="key4">HMPK1</data>
      <data key="key5">1</data>
      <data key="key6">2.7.1.49</data>
      <data key="key9">reaction</data>
      <data key="key11">OHMETPYRKIN-RXN_1</data>
    </node>
    <node id="n1185">
      <data key="key1">OHMETPYRKIN-RXN</data>
      <data key="key2">1</data>
      <data key="key4">HMPK1</data>
      <data key="key5">1</data>
      <data key="key6">2.7.1.49</data>
      <data key="key9">reaction</data>
      <data key="key11">OHMETPYRKIN-RXN_2</data>
    </node>
    <node id="n1186">
      <data key="key1">ORNCARBAMTRANSFER-RXN</data>
      <data key="key2">1</data>
      <data key="key4">OCBT</data>
      <data key="key5">1</data>
      <data key="key6">2.1.3.3</data>
      <data key="key9">reaction</data>
      <data key="key11">ORNCARBAMTRANSFER-RXN_f_1</data>
    </node>
    <node id="n1187">
      <data key="key1">ORNCARBAMTRANSFER-RXN</data>
      <data key="key2">1</data>
      <data key="key4">OCBT</data>
      <data key="key5">1</data>
      <data key="key6">2.1.3.3</data>
      <data key="key9">reaction</data>
      <data key="key11">ORNCARBAMTRANSFER-RXN_f_2</data>
    </node>
    <node id="n1188">
      <data key="key1">ORNCARBAMTRANSFER-RXN</data>
      <data key="key2">1</data>
      <data key="key4">OCBT</data>
      <data key="key5">1</data>
      <data key="key6">2.1.3.3</data>
      <data key="key9">reaction</data>
      <data key="key11">ORNCARBAMTRANSFER-RXN_r_1</data>
    </node>
    <node id="n1189">
      <data key="key1">ORNCARBAMTRANSFER-RXN</data>
      <data key="key2">1</data>
      <data key="key4">OCBT</data>
      <data key="key5">1</data>
      <data key="key6">2.1.3.3</data>
      <data key="key9">reaction</data>
      <data key="key11">ORNCARBAMTRANSFER-RXN_r_2</data>
    </node>
    <node id="n1190">
      <data key="key1">ORNDECARBOX-RXN</data>
      <data key="key2">1</data>
      <data key="key4">ORNDC</data>
      <data key="key5">1</data>
      <data key="key6">4.1.1.17</data>
      <data key="key9">reaction</data>
      <data key="key11">ORNDECARBOX-RXN_1</data>
    </node>
    <node id="n1191">
      <data key="key1">ORNDECARBOX-RXN</data>
      <data key="key2">1</data>
      <data key="key4">ORNDC</data>
      <data key="key5">1</data>
      <data key="key6">4.1.1.17</data>
      <data key="key9">reaction</data>
      <data key="key11">ORNDECARBOX-RXN_2</data>
    </node>
    <node id="n1192">
      <data key="key1">OROPRIBTRANS-RXN</data>
      <data key="key2">1</data>
      <data key="key4">ORPT</data>
      <data key="key5">1</data>
      <data key="key6">2.4.2.10</data>
      <data key="key9">reaction</data>
      <data key="key11">OROPRIBTRANS-RXN_f</data>
    </node>
    <node id="n1193">
      <data key="key1">OROPRIBTRANS-RXN</data>
      <data key="key2">1</data>
      <data key="key4">ORPT</data>
      <data key="key5">1</data>
      <data key="key6">2.4.2.10</data>
      <data key="key9">reaction</data>
      <data key="key11">OROPRIBTRANS-RXN_r</data>
    </node>
    <node id="n1194">
      <data key="key1">OROTPDECARB-RXN</data>
      <data key="key2">1</data>
      <data key="key4">OMPDC</data>
      <data key="key5">1</data>
      <data key="key6">4.1.1.23</data>
      <data key="key9">reaction</data>
      <data key="key11">OROTPDECARB-RXN</data>
    </node>
    <node id="n1195">
      <data key="key1">OXALOACETATE-TAUTOMERASE-RXN</data>
      <data key="key2">1</data>
      <data key="key4">-</data>
      <data key="key5">1</data>
      <data key="key6">5.3.2.2</data>
      <data key="key9">reaction</data>
      <data key="key11">OXALOACETATE-TAUTOMERASE-RXN</data>
    </node>
    <node id="n1196">
      <data key="key1">OXALODECARB-RXN</data>
      <data key="key2">1</data>
      <data key="key4">-</data>
      <data key="key5">1</data>
      <data key="key6">1.1.1.38,4.1.1.3</data>
      <data key="key9">reaction</data>
      <data key="key11">OXALODECARB-RXN</data>
    </node>
    <node id="n1197">
      <data key="key1">OXALYL-COA-DECARBOXYLASE-RXN</data>
      <data key="key2">1</data>
      <data key="key4">-</data>
      <data key="key5">1</data>
      <data key="key6">4.1.1.8</data>
      <data key="key9">reaction</data>
      <data key="key11">OXALYL-COA-DECARBOXYLASE-RXN</data>
    </node>
    <node id="n1198">
      <data key="key1">OXAMATE-CARBAMOYLTRANSFERASE-RXN</data>
      <data key="key2">1</data>
      <data key="key4">-</data>
      <data key="key5">1</data>
      <data key="key6">2.1.3.5</data>
      <data key="key9">reaction</data>
      <data key="key11">OXAMATE-CARBAMOYLTRANSFERASE-RXN</data>
    </node>
    <node id="n1199">
      <data key="key1">P-PANTOCYSDECARB-RXN</data>
      <data key="key2">1</data>
      <data key="key4">PPCDC</data>
      <data key="key5">1</data>
      <data key="key6">4.1.1.36</data>
      <data key="key9">reaction</data>
      <data key="key11">P-PANTOCYSDECARB-RXN</data>
    </node>
    <node id="n1200">
      <data key="key1">P-PANTOCYSLIG-RXN</data>
      <data key="key2">1</data>
      <data key="key4">PPNCL2</data>
      <data key="key5">1</data>
      <data key="key6">6.3.2.5</data>
      <data key="key9">reaction</data>
      <data key="key11">P-PANTOCYSLIG-RXN</data>
    </node>
    <node id="n1201">
      <data key="key1">PABASYN-RXN</data>
      <data key="key2">1</data>
      <data key="key4">ADCS</data>
      <data key="key5">1</data>
      <data key="key6">2.6.1.85</data>
      <data key="key9">reaction</data>
      <data key="key11">PABASYN-RXN_f</data>
    </node>
    <node id="n1202">
      <data key="key1">PABASYN-RXN</data>
      <data key="key2">1</data>
      <data key="key4">ADCS</data>
      <data key="key5">1</data>
      <data key="key6">2.6.1.85</data>
      <data key="key9">reaction</data>
      <data key="key11">PABASYN-RXN_r</data>
    </node>
    <node id="n1203">
      <data key="key1">PANTEPADENYLYLTRAN-RXN</data>
      <data key="key2">1</data>
      <data key="key4">PTPATi</data>
      <data key="key5">1</data>
      <data key="key6">2.7.7.3</data>
      <data key="key9">reaction</data>
      <data key="key11">PANTEPADENYLYLTRAN-RXN</data>
    </node>
    <node id="n1204">
      <data key="key1">PANTOATE-BETA-ALANINE-LIG-RXN</data>
      <data key="key2">1</data>
      <data key="key4">PANTS</data>
      <data key="key5">1</data>
      <data key="key6">6.3.2.1</data>
      <data key="key9">reaction</data>
      <data key="key11">PANTOATE-BETA-ALANINE-LIG-RXN</data>
    </node>
    <node id="n1205">
      <data key="key1">PANTOTHENATE-KIN-RXN</data>
      <data key="key2">1</data>
      <data key="key4">PNTK</data>
      <data key="key5">1</data>
      <data key="key6">2.7.1.33</data>
      <data key="key9">reaction</data>
      <data key="key11">PANTOTHENATE-KIN-RXN</data>
    </node>
    <node id="n1206">
      <data key="key1">PDXJ-RXN</data>
      <data key="key2">1</data>
      <data key="key4">PDX5PS</data>
      <data key="key5">1</data>
      <data key="key6">2.6.99.2</data>
      <data key="key9">reaction</data>
      <data key="key11">PDXJ-RXN</data>
    </node>
    <node id="n1207">
      <data key="key1">PEPCARBOX-RXN</data>
      <data key="key2">1</data>
      <data key="key4">PPC</data>
      <data key="key5">1</data>
      <data key="key6">4.1.1.31</data>
      <data key="key9">reaction</data>
      <data key="key11">PEPCARBOX-RXN</data>
    </node>
    <node id="n1208">
      <data key="key1">PEPCARBOXYKIN-RXN</data>
      <data key="key2">1</data>
      <data key="key4">PPCK</data>
      <data key="key5">1</data>
      <data key="key6">4.1.1.49</data>
      <data key="key9">reaction</data>
      <data key="key11">PEPCARBOXYKIN-RXN</data>
    </node>
    <node id="n1209">
      <data key="key1">PEPDEPHOS-RXN</data>
      <data key="key2">1</data>
      <data key="key4">PYK</data>
      <data key="key5">1</data>
      <data key="key6">2.7.1.40</data>
      <data key="key9">reaction</data>
      <data key="key11">PEPDEPHOS-RXN_1</data>
    </node>
    <node id="n1210">
      <data key="key1">PEPDEPHOS-RXN</data>
      <data key="key2">1</data>
      <data key="key4">PYK</data>
      <data key="key5">1</data>
      <data key="key6">2.7.1.40</data>
      <data key="key9">reaction</data>
      <data key="key11">PEPDEPHOS-RXN_2</data>
    </node>
    <node id="n1211">
      <data key="key1">PEPSYNTH-RXN</data>
      <data key="key2">1</data>
      <data key="key4">PPS</data>
      <data key="key5">1</data>
      <data key="key6">2.7.9.2</data>
      <data key="key9">reaction</data>
      <data key="key11">PEPSYNTH-RXN</data>
    </node>
    <node id="n1212">
      <data key="key1">PFLDEACTIV-RXN</data>
      <data key="key2">0</data>
      <data key="key4">-</data>
      <data key="key5">1</data>
      <data key="key9">reaction</data>
      <data key="key11">PFLDEACTIV-RXN</data>
    </node>
    <node id="n1213">
      <data key="key1">PGLUCISOM-RXN</data>
      <data key="key2">1</data>
      <data key="key4">PGI</data>
      <data key="key5">1</data>
      <data key="key6">5.3.1.9</data>
      <data key="key9">reaction</data>
      <data key="key11">PGLUCISOM-RXN_f</data>
    </node>
    <node id="n1214">
      <data key="key1">PGLUCISOM-RXN</data>
      <data key="key2">1</data>
      <data key="key4">PGI</data>
      <data key="key5">1</data>
      <data key="key6">5.3.1.9</data>
      <data key="key9">reaction</data>
      <data key="key11">PGLUCISOM-RXN_r</data>
    </node>
    <node id="n1215">
      <data key="key1">PGLUCONDEHYDRAT-RXN</data>
      <data key="key2">1</data>
      <data key="key4">EDD</data>
      <data key="key5">1</data>
      <data key="key6">4.2.1.12</data>
      <data key="key9">reaction</data>
      <data key="key11">PGLUCONDEHYDRAT-RXN</data>
    </node>
    <node id="n1216">
      <data key="key1">PGLYCDEHYDROG-RXN</data>
      <data key="key2">1</data>
      <data key="key4">PGCD</data>
      <data key="key5">1</data>
      <data key="key6">1.1.1.95</data>
      <data key="key9">reaction</data>
      <data key="key11">PGLYCDEHYDROG-RXN_f</data>
    </node>
    <node id="n1217">
      <data key="key1">PGLYCDEHYDROG-RXN</data>
      <data key="key2">1</data>
      <data key="key4">PGCD</data>
      <data key="key5">1</data>
      <data key="key6">1.1.1.95</data>
      <data key="key9">reaction</data>
      <data key="key11">PGLYCDEHYDROG-RXN_r</data>
    </node>
    <node id="n1218">
      <data key="key1">PGPPHOSPHA-RXN</data>
      <data key="key2">1</data>
      <data key="key4">-</data>
      <data key="key5">1</data>
      <data key="key6">3.1.3.27</data>
      <data key="key9">reaction</data>
      <data key="key11">PGPPHOSPHA-RXN_1</data>
    </node>
    <node id="n1219">
      <data key="key1">PGPPHOSPHA-RXN</data>
      <data key="key2">1</data>
      <data key="key4">-</data>
      <data key="key5">1</data>
      <data key="key6">3.1.3.27</data>
      <data key="key9">reaction</data>
      <data key="key11">PGPPHOSPHA-RXN_2</data>
    </node>
    <node id="n1220">
      <data key="key1">PGPPHOSPHA-RXN</data>
      <data key="key2">1</data>
      <data key="key4">-</data>
      <data key="key5">1</data>
      <data key="key6">3.1.3.27</data>
      <data key="key9">reaction</data>
      <data key="key11">PGPPHOSPHA-RXN_3</data>
    </node>
    <node id="n1221">
      <data key="key1">PGPPHOSPHA-RXN</data>
      <data key="key2">1</data>
      <data key="key4">-</data>
      <data key="key5">1</data>
      <data key="key6">3.1.3.27</data>
      <data key="key9">reaction</data>
      <data key="key11">PGPPHOSPHA-RXN_4</data>
    </node>
    <node id="n1222">
      <data key="key1">PGPPHOSPHA-RXN</data>
      <data key="key2">1</data>
      <data key="key4">-</data>
      <data key="key5">1</data>
      <data key="key6">3.1.3.27</data>
      <data key="key9">reaction</data>
      <data key="key11">PGPPHOSPHA-RXN_5</data>
    </node>
    <node id="n1223">
      <data key="key1">PGPPHOSPHA-RXN</data>
      <data key="key2">1</data>
      <data key="key4">-</data>
      <data key="key5">1</data>
      <data key="key6">3.1.3.27</data>
      <data key="key9">reaction</data>
      <data key="key11">PGPPHOSPHA-RXN_6</data>
    </node>
    <node id="n1224">
      <data key="key1">PGPPHOSPHA-RXN</data>
      <data key="key2">1</data>
      <data key="key4">-</data>
      <data key="key5">1</data>
      <data key="key6">3.1.3.27</data>
      <data key="key9">reaction</data>
      <data key="key11">PGPPHOSPHA-RXN_7</data>
    </node>
    <node id="n1225">
      <data key="key1">PGPPHOSPHA-RXN</data>
      <data key="key2">1</data>
      <data key="key4">-</data>
      <data key="key5">1</data>
      <data key="key6">3.1.3.27</data>
      <data key="key9">reaction</data>
      <data key="key11">PGPPHOSPHA-RXN_8</data>
    </node>
    <node id="n1226">
      <data key="key1">PGPPHOSPHA-RXN</data>
      <data key="key2">1</data>
      <data key="key4">-</data>
      <data key="key5">1</data>
      <data key="key6">3.1.3.27</data>
      <data key="key9">reaction</data>
      <data key="key11">PGPPHOSPHA-RXN_9</data>
    </node>
    <node id="n1227">
      <data key="key1">PHEAMINOTRANS-RXN</data>
      <data key="key2">1</data>
      <data key="key4">PHETA1</data>
      <data key="key5">1</data>
      <data key="key6">2.6.1.57</data>
      <data key="key9">reaction</data>
      <data key="key11">PHEAMINOTRANS-RXN_f_1</data>
    </node>
    <node id="n1228">
      <data key="key1">PHEAMINOTRANS-RXN</data>
      <data key="key2">1</data>
      <data key="key4">PHETA1</data>
      <data key="key5">1</data>
      <data key="key6">2.6.1.57</data>
      <data key="key9">reaction</data>
      <data key="key11">PHEAMINOTRANS-RXN_f_2</data>
    </node>
    <node id="n1229">
      <data key="key1">PHEAMINOTRANS-RXN</data>
      <data key="key2">1</data>
      <data key="key4">PHETA1</data>
      <data key="key5">1</data>
      <data key="key6">2.6.1.57</data>
      <data key="key9">reaction</data>
      <data key="key11">PHEAMINOTRANS-RXN_f_3</data>
    </node>
    <node id="n1230">
      <data key="key1">PHEAMINOTRANS-RXN</data>
      <data key="key2">1</data>
      <data key="key4">PHETA1</data>
      <data key="key5">1</data>
      <data key="key6">2.6.1.57</data>
      <data key="key9">reaction</data>
      <data key="key11">PHEAMINOTRANS-RXN_r_1</data>
    </node>
    <node id="n1231">
      <data key="key1">PHEAMINOTRANS-RXN</data>
      <data key="key2">1</data>
      <data key="key4">PHETA1</data>
      <data key="key5">1</data>
      <data key="key6">2.6.1.57</data>
      <data key="key9">reaction</data>
      <data key="key11">PHEAMINOTRANS-RXN_r_2</data>
    </node>
    <node id="n1232">
      <data key="key1">PHEAMINOTRANS-RXN</data>
      <data key="key2">1</data>
      <data key="key4">PHETA1</data>
      <data key="key5">1</data>
      <data key="key6">2.6.1.57</data>
      <data key="key9">reaction</data>
      <data key="key11">PHEAMINOTRANS-RXN_r_3</data>
    </node>
    <node id="n1233">
      <data key="key1">PHENDEHYD-RXN</data>
      <data key="key2">1</data>
      <data key="key4">ALDD19x</data>
      <data key="key5">1</data>
      <data key="key6">1.2.1.39</data>
      <data key="key9">reaction</data>
      <data key="key11">PHENDEHYD-RXN_f</data>
    </node>
    <node id="n1234">
      <data key="key1">PHENDEHYD-RXN</data>
      <data key="key2">1</data>
      <data key="key4">ALDD19x</data>
      <data key="key5">1</data>
      <data key="key6">1.2.1.39</data>
      <data key="key9">reaction</data>
      <data key="key11">PHENDEHYD-RXN_r</data>
    </node>
    <node id="n1235">
      <data key="key1">PHENPRODIOLDEHYDROG-RXN</data>
      <data key="key2">1</data>
      <data key="key4">DHPPD</data>
      <data key="key5">1</data>
      <data key="key6">1.3.1.87</data>
      <data key="key9">reaction</data>
      <data key="key11">PHENPRODIOLDEHYDROG-RXN</data>
    </node>
    <node id="n1236">
      <data key="key1">PHENYLPYRUVATE-TAUTOMERASE-RXN</data>
      <data key="key2">1</data>
      <data key="key4">-</data>
      <data key="key5">1</data>
      <data key="key6">5.3.2.1</data>
      <data key="key9">reaction</data>
      <data key="key11">PHENYLPYRUVATE-TAUTOMERASE-RXN</data>
    </node>
    <node id="n1237">
      <data key="key1">PHENYLSERINE-ALDOLASE-RXN</data>
      <data key="key2">1</data>
      <data key="key4">-</data>
      <data key="key5">1</data>
      <data key="key6">4.1.2.26</data>
      <data key="key9">reaction</data>
      <data key="key11">PHENYLSERINE-ALDOLASE-RXN</data>
    </node>
    <node id="n1238">
      <data key="key1">PHOBCREC-RXN</data>
      <data key="key2">0</data>
      <data key="key4">-</data>
      <data key="key5">1</data>
      <data key="key9">reaction</data>
      <data key="key11">PHOBCREC-RXN</data>
    </node>
    <node id="n1239">
      <data key="key1">PHOBR-RXN</data>
      <data key="key2">0</data>
      <data key="key4">-</data>
      <data key="key5">1</data>
      <data key="key9">reaction</data>
      <data key="key11">PHOBR-RXN</data>
    </node>
    <node id="n1240">
      <data key="key1">PHOP-RXN</data>
      <data key="key2">0</data>
      <data key="key4">-</data>
      <data key="key5">1</data>
      <data key="key9">reaction</data>
      <data key="key11">PHOP-RXN</data>
    </node>
    <node id="n1241">
      <data key="key1">PHOQ-RXN</data>
      <data key="key2">0</data>
      <data key="key4">-</data>
      <data key="key5">1</data>
      <data key="key9">reaction</data>
      <data key="key11">PHOQ-RXN</data>
    </node>
    <node id="n1242">
      <data key="key1">PHOR-RXN</data>
      <data key="key2">0</data>
      <data key="key4">-</data>
      <data key="key5">1</data>
      <data key="key9">reaction</data>
      <data key="key11">PHOR-RXN</data>
    </node>
    <node id="n1243">
      <data key="key1">PHOSACETYLTRANS-RXN</data>
      <data key="key2">1</data>
      <data key="key4">PTAr</data>
      <data key="key5">1</data>
      <data key="key6">2.3.1.8</data>
      <data key="key9">reaction</data>
      <data key="key11">PHOSACETYLTRANS-RXN_f_1</data>
    </node>
    <node id="n1244">
      <data key="key1">PHOSACETYLTRANS-RXN</data>
      <data key="key2">1</data>
      <data key="key4">PTAr</data>
      <data key="key5">1</data>
      <data key="key6">2.3.1.8</data>
      <data key="key9">reaction</data>
      <data key="key11">PHOSACETYLTRANS-RXN_f_2</data>
    </node>
    <node id="n1245">
      <data key="key1">PHOSACETYLTRANS-RXN</data>
      <data key="key2">1</data>
      <data key="key4">PTAr</data>
      <data key="key5">1</data>
      <data key="key6">2.3.1.8</data>
      <data key="key9">reaction</data>
      <data key="key11">PHOSACETYLTRANS-RXN_r_1</data>
    </node>
    <node id="n1246">
      <data key="key1">PHOSACETYLTRANS-RXN</data>
      <data key="key2">1</data>
      <data key="key4">PTAr</data>
      <data key="key5">1</data>
      <data key="key6">2.3.1.8</data>
      <data key="key9">reaction</data>
      <data key="key11">PHOSACETYLTRANS-RXN_r_2</data>
    </node>
    <node id="n1247">
      <data key="key1">PHOSGLYPHOS-RXN</data>
      <data key="key2">1</data>
      <data key="key4">PGK</data>
      <data key="key5">1</data>
      <data key="key6">2.7.2.3</data>
      <data key="key9">reaction</data>
      <data key="key11">PHOSGLYPHOS-RXN_f</data>
    </node>
    <node id="n1248">
      <data key="key1">PHOSGLYPHOS-RXN</data>
      <data key="key2">1</data>
      <data key="key4">PGK</data>
      <data key="key5">1</data>
      <data key="key6">2.7.2.3</data>
      <data key="key9">reaction</data>
      <data key="key11">PHOSGLYPHOS-RXN_r</data>
    </node>
    <node id="n1249">
      <data key="key1">PHOSICITDEHASE-RXN</data>
      <data key="key2">0</data>
      <data key="key4">-</data>
      <data key="key5">1</data>
      <data key="key6">2.7.11.5</data>
      <data key="key9">reaction</data>
      <data key="key11">PHOSICITDEHASE-RXN_f</data>
    </node>
    <node id="n1250">
      <data key="key1">PHOSICITDEHASE-RXN</data>
      <data key="key2">0</data>
      <data key="key4">-</data>
      <data key="key5">1</data>
      <data key="key6">2.7.11.5</data>
      <data key="key9">reaction</data>
      <data key="key11">PHOSICITDEHASE-RXN_r</data>
    </node>
    <node id="n1251">
      <data key="key1">PHOSMANMUT-RXN</data>
      <data key="key2">1</data>
      <data key="key4">PMANM</data>
      <data key="key5">1</data>
      <data key="key6">5.4.2.8</data>
      <data key="key9">reaction</data>
      <data key="key11">PHOSMANMUT-RXN_f</data>
    </node>
    <node id="n1252">
      <data key="key1">PHOSMANMUT-RXN</data>
      <data key="key2">1</data>
      <data key="key4">PMANM</data>
      <data key="key5">1</data>
      <data key="key6">5.4.2.8</data>
      <data key="key9">reaction</data>
      <data key="key11">PHOSMANMUT-RXN_r</data>
    </node>
    <node id="n1253">
      <data key="key1">PHOSNACMURPENTATRANS-RXN</data>
      <data key="key2">1</data>
      <data key="key4">PAPPT3</data>
      <data key="key5">1</data>
      <data key="key6">2.7.8.13</data>
      <data key="key9">reaction</data>
      <data key="key11">PHOSNACMURPENTATRANS-RXN</data>
    </node>
    <node id="n1254">
      <data key="key1">PHOSPHAGLYPSYN-RXN</data>
      <data key="key2">1</data>
      <data key="key4">PGSA_EC</data>
      <data key="key5">1</data>
      <data key="key6">2.7.8.5</data>
      <data key="key9">reaction</data>
      <data key="key11">PHOSPHAGLYPSYN-RXN_f_1</data>
    </node>
    <node id="n1255">
      <data key="key1">PHOSPHAGLYPSYN-RXN</data>
      <data key="key2">1</data>
      <data key="key4">PGSA_EC</data>
      <data key="key5">1</data>
      <data key="key6">2.7.8.5</data>
      <data key="key9">reaction</data>
      <data key="key11">PHOSPHAGLYPSYN-RXN_f_2</data>
    </node>
    <node id="n1256">
      <data key="key1">PHOSPHAGLYPSYN-RXN</data>
      <data key="key2">1</data>
      <data key="key4">PGSA_EC</data>
      <data key="key5">1</data>
      <data key="key6">2.7.8.5</data>
      <data key="key9">reaction</data>
      <data key="key11">PHOSPHAGLYPSYN-RXN_r_1</data>
    </node>
    <node id="n1257">
      <data key="key1">PHOSPHAGLYPSYN-RXN</data>
      <data key="key2">1</data>
      <data key="key4">PGSA_EC</data>
      <data key="key5">1</data>
      <data key="key6">2.7.8.5</data>
      <data key="key9">reaction</data>
      <data key="key11">PHOSPHAGLYPSYN-RXN_r_2</data>
    </node>
    <node id="n1258">
      <data key="key1">PHOSPHASERDECARB-RXN</data>
      <data key="key2">1</data>
      <data key="key4">PSD_EC</data>
      <data key="key5">1</data>
      <data key="key6">4.1.1.65</data>
      <data key="key9">reaction</data>
      <data key="key11">PHOSPHASERDECARB-RXN_1</data>
    </node>
    <node id="n1259">
      <data key="key1">PHOSPHASERDECARB-RXN</data>
      <data key="key2">1</data>
      <data key="key4">PSD_EC</data>
      <data key="key5">1</data>
      <data key="key6">4.1.1.65</data>
      <data key="key9">reaction</data>
      <data key="key11">PHOSPHASERDECARB-RXN_2</data>
    </node>
    <node id="n1260">
      <data key="key1">PHOSPHASERSYN-RXN</data>
      <data key="key2">1</data>
      <data key="key4">PSSA_EC</data>
      <data key="key5">1</data>
      <data key="key6">2.7.8.8</data>
      <data key="key9">reaction</data>
      <data key="key11">PHOSPHASERSYN-RXN_f_1</data>
    </node>
    <node id="n1261">
      <data key="key1">PHOSPHASERSYN-RXN</data>
      <data key="key2">1</data>
      <data key="key4">PSSA_EC</data>
      <data key="key5">1</data>
      <data key="key6">2.7.8.8</data>
      <data key="key9">reaction</data>
      <data key="key11">PHOSPHASERSYN-RXN_f_2</data>
    </node>
    <node id="n1262">
      <data key="key1">PHOSPHASERSYN-RXN</data>
      <data key="key2">1</data>
      <data key="key4">PSSA_EC</data>
      <data key="key5">1</data>
      <data key="key6">2.7.8.8</data>
      <data key="key9">reaction</data>
      <data key="key11">PHOSPHASERSYN-RXN_r_1</data>
    </node>
    <node id="n1263">
      <data key="key1">PHOSPHASERSYN-RXN</data>
      <data key="key2">1</data>
      <data key="key4">PSSA_EC</data>
      <data key="key5">1</data>
      <data key="key6">2.7.8.8</data>
      <data key="key9">reaction</data>
      <data key="key11">PHOSPHASERSYN-RXN_r_2</data>
    </node>
    <node id="n1264">
      <data key="key1">PHOSPHOAMIDASE-RXN</data>
      <data key="key2">1</data>
      <data key="key4">-</data>
      <data key="key5">1</data>
      <data key="key6">3.9.1.1</data>
      <data key="key9">reaction</data>
      <data key="key11">PHOSPHOAMIDASE-RXN</data>
    </node>
    <node id="n1265">
      <data key="key1">PHOSPHOENOLPYRUVATE-PHOSPHATASE-RXN</data>
      <data key="key2">1</data>
      <data key="key4">-</data>
      <data key="key5">1</data>
      <data key="key6">3.1.3.60</data>
      <data key="key9">reaction</data>
      <data key="key11">PHOSPHOENOLPYRUVATE-PHOSPHATASE-RXN</data>
    </node>
    <node id="n1266">
      <data key="key1">PHOSPHOGLUCMUT-RXN</data>
      <data key="key2">1</data>
      <data key="key4">PGMT</data>
      <data key="key5">1</data>
      <data key="key6">5.4.2.2</data>
      <data key="key9">reaction</data>
      <data key="key11">PHOSPHOGLUCMUT-RXN_f</data>
    </node>
    <node id="n1267">
      <data key="key1">PHOSPHOGLUCMUT-RXN</data>
      <data key="key2">1</data>
      <data key="key4">PGMT</data>
      <data key="key5">1</data>
      <data key="key6">5.4.2.2</data>
      <data key="key9">reaction</data>
      <data key="key11">PHOSPHOGLUCMUT-RXN_r</data>
    </node>
    <node id="n1268">
      <data key="key1">PHOSPHOGLYCERATE-PHOSPHATASE-RXN</data>
      <data key="key2">1</data>
      <data key="key4">-</data>
      <data key="key5">1</data>
      <data key="key6">3.1.3.20</data>
      <data key="key9">reaction</data>
      <data key="key11">PHOSPHOGLYCERATE-PHOSPHATASE-RXN</data>
    </node>
    <node id="n1269">
      <data key="key1">PMPOXI-RXN</data>
      <data key="key2">1</data>
      <data key="key4">PYAM5PO</data>
      <data key="key5">1</data>
      <data key="key6">1.4.3.5</data>
      <data key="key9">reaction</data>
      <data key="key11">PMPOXI-RXN</data>
    </node>
    <node id="n1270">
      <data key="key1">PNKIN-RXN</data>
      <data key="key2">1</data>
      <data key="key4">PYDXNK</data>
      <data key="key5">1</data>
      <data key="key6">2.7.1.35</data>
      <data key="key9">reaction</data>
      <data key="key11">PNKIN-RXN</data>
    </node>
    <node id="n1271">
      <data key="key1">PNP-RXN</data>
      <data key="key2">1</data>
      <data key="key4">-</data>
      <data key="key5">1</data>
      <data key="key6">2.4.2.1</data>
      <data key="key9">reaction</data>
      <data key="key11">PNP-RXN_f_1</data>
    </node>
    <node id="n1272">
      <data key="key1">PNP-RXN</data>
      <data key="key2">1</data>
      <data key="key4">-</data>
      <data key="key5">1</data>
      <data key="key6">2.4.2.1</data>
      <data key="key9">reaction</data>
      <data key="key11">PNP-RXN_f_2</data>
    </node>
    <node id="n1273">
      <data key="key1">PNP-RXN</data>
      <data key="key2">1</data>
      <data key="key4">-</data>
      <data key="key5">1</data>
      <data key="key6">2.4.2.1</data>
      <data key="key9">reaction</data>
      <data key="key11">PNP-RXN_r_1</data>
    </node>
    <node id="n1274">
      <data key="key1">PNP-RXN</data>
      <data key="key2">1</data>
      <data key="key4">-</data>
      <data key="key5">1</data>
      <data key="key6">2.4.2.1</data>
      <data key="key9">reaction</data>
      <data key="key11">PNP-RXN_r_2</data>
    </node>
    <node id="n1275">
      <data key="key1">PNPOXI-RXN</data>
      <data key="key2">1</data>
      <data key="key4">PDX5PO</data>
      <data key="key5">1</data>
      <data key="key6">1.4.3.5</data>
      <data key="key9">reaction</data>
      <data key="key11">PNPOXI-RXN</data>
    </node>
    <node id="n1276">
      <data key="key1">PORPHOBILSYNTH-RXN</data>
      <data key="key2">1</data>
      <data key="key4">PPBNGS</data>
      <data key="key5">1</data>
      <data key="key6">4.2.1.24</data>
      <data key="key9">reaction</data>
      <data key="key11">PORPHOBILSYNTH-RXN</data>
    </node>
    <node id="n1277">
      <data key="key1">PPENTOMUT-RXN</data>
      <data key="key2">1</data>
      <data key="key4">PPM</data>
      <data key="key5">1</data>
      <data key="key6">5.4.2.7</data>
      <data key="key9">reaction</data>
      <data key="key11">PPENTOMUT-RXN_f</data>
    </node>
    <node id="n1278">
      <data key="key1">PPENTOMUT-RXN</data>
      <data key="key2">1</data>
      <data key="key4">PPM</data>
      <data key="key5">1</data>
      <data key="key6">5.4.2.7</data>
      <data key="key9">reaction</data>
      <data key="key11">PPENTOMUT-RXN_r</data>
    </node>
    <node id="n1279">
      <data key="key1">PPGPPSYN-RXN</data>
      <data key="key2">1</data>
      <data key="key4">-</data>
      <data key="key5">1</data>
      <data key="key6">3.1.7.2</data>
      <data key="key9">reaction</data>
      <data key="key11">PPGPPSYN-RXN</data>
    </node>
    <node id="n1280">
      <data key="key1">PPPGPPHYDRO-RXN</data>
      <data key="key2">1</data>
      <data key="key4">-</data>
      <data key="key5">1</data>
      <data key="key6">3.6.1.40</data>
      <data key="key9">reaction</data>
      <data key="key11">PPPGPPHYDRO-RXN</data>
    </node>
    <node id="n1281">
      <data key="key1">PRAISOM-RXN</data>
      <data key="key2">1</data>
      <data key="key4">PRAIi</data>
      <data key="key5">1</data>
      <data key="key6">5.3.1.24</data>
      <data key="key9">reaction</data>
      <data key="key11">PRAISOM-RXN</data>
    </node>
    <node id="n1282">
      <data key="key1">PREPHENATEDEHYDRAT-RXN</data>
      <data key="key2">1</data>
      <data key="key4">PPNDH</data>
      <data key="key5">1</data>
      <data key="key6">4.2.1.51</data>
      <data key="key9">reaction</data>
      <data key="key11">PREPHENATEDEHYDRAT-RXN</data>
    </node>
    <node id="n1283">
      <data key="key1">PREPHENATEDEHYDROG-RXN</data>
      <data key="key2">1</data>
      <data key="key4">PPND</data>
      <data key="key5">1</data>
      <data key="key6">1.3.1.12</data>
      <data key="key9">reaction</data>
      <data key="key11">PREPHENATEDEHYDROG-RXN</data>
    </node>
    <node id="n1284">
      <data key="key1">PRIBFAICARPISOM-RXN</data>
      <data key="key2">1</data>
      <data key="key4">PRMICIi</data>
      <data key="key5">1</data>
      <data key="key6">5.3.1.16</data>
      <data key="key9">reaction</data>
      <data key="key11">PRIBFAICARPISOM-RXN</data>
    </node>
    <node id="n1285">
      <data key="key1">PRODISULFREDUCT-A-RXN</data>
      <data key="key2">0</data>
      <data key="key4">-</data>
      <data key="key5">1</data>
      <data key="key6">1.8.4</data>
      <data key="key9">reaction</data>
      <data key="key11">PRODISULFREDUCT-A-RXN</data>
    </node>
    <node id="n1286">
      <data key="key1">PROPIONATE--COA-LIGASE-RXN</data>
      <data key="key2">1</data>
      <data key="key4">-</data>
      <data key="key5">1</data>
      <data key="key6">6.2.1.17</data>
      <data key="key9">reaction</data>
      <data key="key11">PROPIONATE--COA-LIGASE-RXN_1</data>
    </node>
    <node id="n1287">
      <data key="key1">PROPIONATE--COA-LIGASE-RXN</data>
      <data key="key2">1</data>
      <data key="key4">-</data>
      <data key="key5">1</data>
      <data key="key6">6.2.1.17</data>
      <data key="key9">reaction</data>
      <data key="key11">PROPIONATE--COA-LIGASE-RXN_2</data>
    </node>
    <node id="n1288">
      <data key="key1">PROPKIN-RXN</data>
      <data key="key2">1</data>
      <data key="key4">PPAKr</data>
      <data key="key5">1</data>
      <data key="key6">2.7.2.15</data>
      <data key="key9">reaction</data>
      <data key="key11">PROPKIN-RXN_f_1</data>
    </node>
    <node id="n1289">
      <data key="key1">PROPKIN-RXN</data>
      <data key="key2">1</data>
      <data key="key4">PPAKr</data>
      <data key="key5">1</data>
      <data key="key6">2.7.2.15</data>
      <data key="key9">reaction</data>
      <data key="key11">PROPKIN-RXN_f_2</data>
    </node>
    <node id="n1290">
      <data key="key1">PROPKIN-RXN</data>
      <data key="key2">1</data>
      <data key="key4">PPAKr</data>
      <data key="key5">1</data>
      <data key="key6">2.7.2.15</data>
      <data key="key9">reaction</data>
      <data key="key11">PROPKIN-RXN_r_1</data>
    </node>
    <node id="n1291">
      <data key="key1">PROPKIN-RXN</data>
      <data key="key2">1</data>
      <data key="key4">PPAKr</data>
      <data key="key5">1</data>
      <data key="key6">2.7.2.15</data>
      <data key="key9">reaction</data>
      <data key="key11">PROPKIN-RXN_r_2</data>
    </node>
    <node id="n1292">
      <data key="key1">PROTOHEMEFERROCHELAT-RXN</data>
      <data key="key2">1</data>
      <data key="key4">FCLT</data>
      <data key="key5">1</data>
      <data key="key6">4.99.1.1</data>
      <data key="key9">reaction</data>
      <data key="key11">PROTOHEMEFERROCHELAT-RXN_f_1</data>
    </node>
    <node id="n1293">
      <data key="key1">PROTOHEMEFERROCHELAT-RXN</data>
      <data key="key2">1</data>
      <data key="key4">FCLT</data>
      <data key="key5">1</data>
      <data key="key6">4.99.1.1</data>
      <data key="key9">reaction</data>
      <data key="key11">PROTOHEMEFERROCHELAT-RXN_f_2</data>
    </node>
    <node id="n1294">
      <data key="key1">PROTOHEMEFERROCHELAT-RXN</data>
      <data key="key2">1</data>
      <data key="key4">FCLT</data>
      <data key="key5">1</data>
      <data key="key6">4.99.1.1</data>
      <data key="key9">reaction</data>
      <data key="key11">PROTOHEMEFERROCHELAT-RXN_f_3</data>
    </node>
    <node id="n1295">
      <data key="key1">PROTOHEMEFERROCHELAT-RXN</data>
      <data key="key2">1</data>
      <data key="key4">FCLT</data>
      <data key="key5">1</data>
      <data key="key6">4.99.1.1</data>
      <data key="key9">reaction</data>
      <data key="key11">PROTOHEMEFERROCHELAT-RXN_f_4</data>
    </node>
    <node id="n1296">
      <data key="key1">PROTOHEMEFERROCHELAT-RXN</data>
      <data key="key2">1</data>
      <data key="key4">FCLT</data>
      <data key="key5">1</data>
      <data key="key6">4.99.1.1</data>
      <data key="key9">reaction</data>
      <data key="key11">PROTOHEMEFERROCHELAT-RXN_f_5</data>
    </node>
    <node id="n1297">
      <data key="key1">PROTOHEMEFERROCHELAT-RXN</data>
      <data key="key2">1</data>
      <data key="key4">FCLT</data>
      <data key="key5">1</data>
      <data key="key6">4.99.1.1</data>
      <data key="key9">reaction</data>
      <data key="key11">PROTOHEMEFERROCHELAT-RXN_f_6</data>
    </node>
    <node id="n1298">
      <data key="key1">PROTOHEMEFERROCHELAT-RXN</data>
      <data key="key2">1</data>
      <data key="key4">FCLT</data>
      <data key="key5">1</data>
      <data key="key6">4.99.1.1</data>
      <data key="key9">reaction</data>
      <data key="key11">PROTOHEMEFERROCHELAT-RXN_r_1</data>
    </node>
    <node id="n1299">
      <data key="key1">PROTOHEMEFERROCHELAT-RXN</data>
      <data key="key2">1</data>
      <data key="key4">FCLT</data>
      <data key="key5">1</data>
      <data key="key6">4.99.1.1</data>
      <data key="key9">reaction</data>
      <data key="key11">PROTOHEMEFERROCHELAT-RXN_r_2</data>
    </node>
    <node id="n1300">
      <data key="key1">PROTOHEMEFERROCHELAT-RXN</data>
      <data key="key2">1</data>
      <data key="key4">FCLT</data>
      <data key="key5">1</data>
      <data key="key6">4.99.1.1</data>
      <data key="key9">reaction</data>
      <data key="key11">PROTOHEMEFERROCHELAT-RXN_r_3</data>
    </node>
    <node id="n1301">
      <data key="key1">PROTOHEMEFERROCHELAT-RXN</data>
      <data key="key2">1</data>
      <data key="key4">FCLT</data>
      <data key="key5">1</data>
      <data key="key6">4.99.1.1</data>
      <data key="key9">reaction</data>
      <data key="key11">PROTOHEMEFERROCHELAT-RXN_r_4</data>
    </node>
    <node id="n1302">
      <data key="key1">PROTOHEMEFERROCHELAT-RXN</data>
      <data key="key2">1</data>
      <data key="key4">FCLT</data>
      <data key="key5">1</data>
      <data key="key6">4.99.1.1</data>
      <data key="key9">reaction</data>
      <data key="key11">PROTOHEMEFERROCHELAT-RXN_r_5</data>
    </node>
    <node id="n1303">
      <data key="key1">PROTOHEMEFERROCHELAT-RXN</data>
      <data key="key2">1</data>
      <data key="key4">FCLT</data>
      <data key="key5">1</data>
      <data key="key6">4.99.1.1</data>
      <data key="key9">reaction</data>
      <data key="key11">PROTOHEMEFERROCHELAT-RXN_r_6</data>
    </node>
    <node id="n1304">
      <data key="key1">PROTOPORGENOXI-RXN</data>
      <data key="key2">1</data>
      <data key="key4">PPPGO</data>
      <data key="key5">1</data>
      <data key="key6">1.3.3.4</data>
      <data key="key9">reaction</data>
      <data key="key11">PROTOPORGENOXI-RXN</data>
    </node>
    <node id="n1305">
      <data key="key1">PRPPAMIDOTRANS-RXN</data>
      <data key="key2">1</data>
      <data key="key4">GLUPRT</data>
      <data key="key5">1</data>
      <data key="key6">2.4.2.14</data>
      <data key="key9">reaction</data>
      <data key="key11">PRPPAMIDOTRANS-RXN</data>
    </node>
    <node id="n1306">
      <data key="key1">PRPPSYN-RXN</data>
      <data key="key2">1</data>
      <data key="key4">PRPPS</data>
      <data key="key5">1</data>
      <data key="key6">2.7.6.1</data>
      <data key="key9">reaction</data>
      <data key="key11">PRPPSYN-RXN</data>
    </node>
    <node id="n1307">
      <data key="key1">PRTRANS-RXN</data>
      <data key="key2">1</data>
      <data key="key4">ANPRT</data>
      <data key="key5">1</data>
      <data key="key6">2.4.2.18</data>
      <data key="key9">reaction</data>
      <data key="key11">PRTRANS-RXN</data>
    </node>
    <node id="n1308">
      <data key="key1">PSERTRANSAM-RXN</data>
      <data key="key2">1</data>
      <data key="key4">PSERT</data>
      <data key="key5">1</data>
      <data key="key6">2.6.1.52</data>
      <data key="key9">reaction</data>
      <data key="key11">PSERTRANSAM-RXN_f</data>
    </node>
    <node id="n1309">
      <data key="key1">PSERTRANSAM-RXN</data>
      <data key="key2">1</data>
      <data key="key4">PSERT</data>
      <data key="key5">1</data>
      <data key="key6">2.6.1.52</data>
[truncated: 8,622,975 more chars]
